# Supplementary material for: Identification of Candidate Genes Regulating the Seed Coat Color Trait in Sesame (Sesamum indicum L.) Using an Integrated Approach of QTL Mapping and Transcriptome Analysis
Source: Front Genet. 2021 Aug 4;12:700469. doi: 10.3389/fgene.2021.700469 (PMC8371934; doi:10.3389/fgene.2021.700469)
Supplement: Supplementary Table 1 — Statistics of the L, a, and b values of the seed coat color trait in the F2 population derived from the cross between Yuzhi DS899 and JS012. [file Data_Sheet_1.xlsx]

## Sheet: Table S1
Table S1. Statistics of the L, a, and b values of the seed coat color trait in the F2 population derived from the cross between Yuzhi DS899 and JS012
Indicator	Min	Max	Median	Mean	Std.dev	Normtest.W	Normtest.p	Correlation coefficient
								L	a	b
L	16.23	62.81	21.64	25.05	8.4	0.814438	4.15976e-11	1
a	1.2	9.34	4.73	5.07	2.67	0.930202	8.45826e-06	0.696384	1
b	1.42	19.62	5.45	6.63	4.27	0.89843	1.34948e-07	0.942022	0.863319	1
Note: Shapiro-Wilk test of normality (normtest.W) and its associated probability (normtest.p) were used for normal distribution statistics

## Sheet: Table S2
Table S2. The variant counts of the two parents and their F2 population harvested from joint variant calling
Line	Identifier	Number of variants	Number of unique variants1	Number of ABH variants
Parent 1	Yuzhi DS899	252194	122361	-
Parent 2	JS012	658504	528671	-
All	Parents and F2 progenies	1264646	-	425011
1 Relative to the other parent.

## Sheet: Table S3
Table S3. Distribution of bin markers in the super-dense genetic map
LG1	Position (cM)		LG2	Position (cM)		LG3	Position (cM)		LG4	Position (cM)		LG5	Position (cM)		LG6	Position (cM)		LG7	Position (cM)		LG8	Position (cM)		LG9	Position (cM)		LG10	Position (cM)		LG11	Position (cM)		LG12	Position (cM)		LG13	Position (cM)
U0004-4109	0		U3119-95216	0		C_2_2-10264100	0		C28-2352591	0		C37-3130813	0		C9-5896540	0		C_2_1-5846031	0		C_2_6-8617396	0		U3399-1086993	0		C12-9535474	0		C_2_5-5831985	0		C_2_14-3152952	0		C_2_10-1539570	0
C10-12802749	5.455		U3122-207544	5.04		C_2_2-10266322	0		C28-2354652	0		C37-3131841	0.415		C9-5968202	0		C_2_1-5846930	0		C_2_6-9365868	2.505		U3399-1114931	0		C12-9535713	0		C_2_5-6500642	2.505		C_2_14-3160524	0		C_2_10-1556870	0.835
C10-12803359	5.875		U3122-192078	5.455		C_2_2-10350598	1.25		C28-2384325	0		C37-2795035	0.835		C9-5982766	0		C_2_1-5746514	0.415		C_2_6-9401585	2.505		U3399-1144672	0		C12-9549773	0		C_2_5-6500913	2.505		C_2_14-3173515	0		C_2_10-1567048	0.835
C10-12781364	6.295		C22-5181272	5.87		C_2_2-10352104	1.25		C28-2560988	1.25		C37-2800239	0.835		C9-5984527	0		C_2_1-5762691	0.415		C_2_6-9432694	2.505		U3399-1238119	0		C12-9441423	0.415		C_2_5-5831757	2.925		C_2_14-3184267	0		C_2_10-1645636	0.835
C10-12803737	6.295		C29-122720	5.87		C_2_2-10404906	1.25		C28-2566250	1.25		C37-2860959	0.835		C9-6076181	0		C_2_1-5777679	0.415		C_2_6-9474420	2.505		U3399-1254684	0		C12-9452903	0.415		C_2_5-6202731	2.925		C_2_14-3489597	0		C_2_10-1841057	0.835
C10-12543835	6.71		U2932-318195	5.87		C_2_2-10561236	1.25		C28-2624043	1.25		C37-2919006	0.835		C9-6092777	0		C_2_1-5791576	0.415		C_2_6-9537523	2.505		U3399-1381390	0		C12-9470626	0.415		C_2_5-6232628	2.925		C_2_14-3521137	0		C_2_10-1860160	1.25
C10-12544883	6.71		C22-4751292	6.29		C_2_2-10561452	1.25		C28-2642823	1.25		C37-3137003	0.835		C9-6126255	0		C_2_1-5807132	0.415		C_2_6-9638209	2.505		U3399-1384468	0		C12-9481549	0.415		C_2_5-6247245	2.925		C_2_14-3581710	0		C_2_10-1900398	1.25
C10-12576527	6.71		C22-4765027	6.29		C_2_2-10564023	1.25		C28-2681298	1.25		C37-3137902	0.835		C9-6187314	0		C_2_1-5855354	0.835		C_2_6-9790823	2.505		U3399-1387458	0		C12-9499989	0.415		C_2_5-6263684	2.925		C_2_14-3597785	0		C_2_10-1930231	1.25
C10-12577768	6.71		C22-4776043	6.29		C_2_2-10566840	1.25		C28-2686535	1.25		C37-3141740	0.835		C9-6375184	0		C_2_1-5886872	0.835		C_2_6-9803001	2.505		U3399-1387738	0		C12-9554866	0.415		C_2_5-6264332	2.925		C_2_14-3625078	0		C_2_10-2245150	3.755
C10-12652728	6.71		C22-4803749	6.29		C_2_2-10570005	1.25		C28-2696271	1.25		C37-3579875	1.25		C9-6476993	0		C_2_1-6019223	1.665		C_2_6-9812901	2.505		U3399-1388296	0		C12-9577941	0.415		C_2_5-6265505	2.925		C_2_14-3682511	0		C_2_10-2271075	3.755
C10-12654427	6.71		C22-4827883	6.29		C_2_2-10572851	1.25		C28-2696720	1.25		C37-3700090	1.25		C9-6550107	0		C_2_1-6042830	2.085		C_2_6-9282835	2.92		U3399-1389830	0		C12-9627976	0.835		C_2_5-6267590	2.925		C_2_14-3705384	0		C_2_10-2273884	3.755
C10-12655430	6.71		C22-4838504	6.29		C_2_2-10575850	1.25		C28-2697591	1.25		C37-3735464	1.25		C9-6585108	0		C_2_1-5976110	2.5		C_2_6-9308491	2.92		U3399-1395099	0		C12-9636228	0.835		C_2_5-6268006	2.925		C_2_14-3707423	0		C_2_10-2274972	3.755
C10-12655953	6.71		C22-4872573	6.29		C_2_2-10577124	1.25		C28-2701137	1.25		C37-3737412	1.25		C9-6592657	0		C_2_1-6008755	2.5		C_2_6-9783499	2.92		U3399-1401735	0		C12-9637119	0.835		C_2_5-6271013	2.925		C_2_14-3720798	0		C_2_10-2280412	3.755
C10-12670382	6.71		C22-4921216	6.29		C_2_2-10585448	1.25		C28-2701619	1.25		C37-3738839	1.25		C9-6595280	0		C_2_1-6020026	2.5		C_2_6-8608116	5.01		U3399-1403219	0		C12-9746038	0.835		C_2_5-6272100	2.925		C_2_14-3748133	0		C_2_10-2289642	3.755
C10-12676996	6.71		C22-4995031	6.29		C_2_2-10586685	1.25		C28-2701855	1.25		C37-3778752	1.25		C9-6600739	0		C_2_1-6142774	2.5		C_2_6-8583977	5.425		U3399-1403433	0		C12-9756377	0.835		C_2_5-6274315	2.925		C_2_14-2983896	0.415		C_2_10-2295849	3.755
C10-12699203	6.71		C22-5012631	6.29		C_2_2-10591531	1.25		C28-2703349	1.25		C37-3779801	1.25		C9-6697449	0		C_2_1-6143512	2.5		C_2_6-8587718	5.425		U3399-1404664	0		C12-9401672	1.25		C_2_5-6275301	2.925		C_2_14-2991609	0.415		C_2_10-2385988	4.17
C10-12729919	6.71		C22-5196853	6.29		C_2_2-10593664	1.25		C28-2705230	1.25		C37-3780758	1.25		C9-5759555	0.415		C_2_1-6189034	2.5		C_2_6-8588928	5.425		U3399-1416309	0		C12-9280081	1.665		C_2_5-6276477	2.925		C_2_14-2993199	0.415		C_2_10-2390363	4.585
C10-12776540	6.71		C22-5220669	6.29		C_2_2-10595141	1.25		C28-2714575	1.25		C37-3781286	1.25		C9-5760660	0.415		C_2_1-6438814	4.17		C_2_6-8589566	5.425		U3399-1417027	0		C12-9294379	1.665		C_2_5-6283772	2.925		C_2_14-3015679	0.415		C_2_10-2391868	5.005
C10-12778350	6.71		C22-5222046	6.29		C_2_2-10597924	1.25		C28-2738297	1.25		C37-3787863	1.25		C9-5761551	0.415		C_2_1-6456766	4.17		C_2_6-8590321	5.425		U3399-1418021	0		C12-9298823	1.665		C_2_5-6284789	2.925		C_2_14-3026812	0.415		C_2_10-2547315	5.42
C10-12790549	6.71		C22-5259102	6.29		C_2_2-10603725	1.25		C28-2750674	1.25		C37-3853897	1.25		C9-5762287	0.415		C_2_1-6458665	4.17		C_2_6-8595751	5.425		U3399-1419276	0		C12-9313328	1.665		C_2_5-6285317	2.925		C_2_14-3037227	0.415		C_2_10-3002736	5.42
C10-12791179	6.71		C22-5311650	6.29		C_2_2-10604950	1.25		C28-2795970	1.25		C37-3856015	1.25		C9-5763597	0.415		C_2_1-6459122	4.17		C_2_6-8596527	5.425		U3399-1423036	0		C12-9318326	1.665		C_2_5-6285591	2.925		C_2_14-3052158	0.415		C_2_10-3017479	5.42
C10-12795441	6.71		C22-5347708	6.29		C_2_2-10619576	1.25		C28-2809930	1.25		C37-3856472	1.25		C9-5764467	0.415		C_2_1-6493079	4.17		C_2_6-8596826	5.425		U3399-1425349	0		C12-9333740	1.665		C_2_5-6287411	2.925		C_2_14-3059729	0.415		C_2_10-3031486	5.42
C10-12797762	6.71		C22-5361432	6.29		C_2_2-10620125	1.25		C28-2822452	1.25		C37-3857357	1.25		C9-5764696	0.415		C_2_1-6498471	4.17		C_2_6-8597390	5.425		U3399-1428492	0		C12-9375189	1.665		C_2_5-6288003	2.925		C_2_14-3081554	0.415		C_2_10-3103259	5.42
C10-12803996	6.71		C22-5386157	6.29		C_2_2-10621424	1.25		C28-2827896	1.25		C37-3857804	1.25		C9-5765330	0.415		C_2_1-6513677	4.17		C_2_6-8597655	5.425		U3399-1429476	0		C12-9382681	1.665		C_2_5-6290907	2.925		C_2_14-3081897	0.415		C_2_10-3160454	5.84
C10-12811676	6.71		C22-5452812	6.29		C_2_2-10623072	1.25		C28-2834754	1.25		C37-3859655	1.25		C9-5765623	0.415		C_2_1-6530582	4.17		C_2_6-8597820	5.425		U3399-1432729	0		C12-9388610	1.665		C_2_5-6292601	2.925		C_2_14-3118317	0.415		C_2_10-3189806	5.84
C10-12832978	6.71		C22-5508762	6.29		C_2_2-10632867	1.25		C28-2515934	1.665		C37-3860226	1.25		C9-5766799	0.415		C_2_1-6532573	4.17		C_2_6-8598768	5.425		U3399-1433402	0		C12-9125255	2.08		C_2_5-6294445	2.925		C_2_14-3210890	0.415		C_2_10-3283439	5.84
C10-12882220	6.71		C22-5518177	6.29		C_2_2-10634121	1.25		C28-2534781	1.665		C37-3861526	1.25		C9-5768851	0.415		C_2_1-6549174	4.17		C_2_6-8600890	5.425		U3399-1449326	0		C12-9160311	2.08		C_2_5-6296127	2.925		C_2_14-2638352	0.83		C_2_10-3285710	5.84
C10-12883027	6.71		C22-5529914	6.29		C_2_2-10634898	1.25		C28-2539509	1.665		C37-3883432	1.25		C9-5769871	0.415		C_2_1-6551324	4.17		C_2_6-8601261	5.425		U3399-1449972	0		C12-9204879	2.08		C_2_5-6297672	2.925		C_2_14-2642929	0.83		C_2_10-3272297	6.255
C10-12543143	7.125		C22-5549547	6.29		C_2_2-10635155	1.25		C28-2548270	1.665		C37-3884493	1.25		C9-5770129	0.415		C_2_1-6552654	4.17		C_2_6-8601783	5.425		U3399-1450763	0		C12-9113888	2.5		C_2_5-6315118	2.925		C_2_14-2649652	0.83		C_2_10-3272948	6.255
C10-12543690	7.125		C22-5620721	6.29		C_2_2-10636488	1.25		C28-2147177	2.08		C37-3884914	1.25		C9-5771094	0.415		C_2_1-6552820	4.17		C_2_6-8602657	5.425		U3399-1451150	0		C12-9041043	3.335		C_2_5-6316800	2.925		C_2_14-2676230	0.83		C_2_10-3275052	6.255
C10-12563308	7.125		C22-5625129	6.29		C_2_2-10638319	1.25		C28-2157953	2.08		C37-3889858	1.25		C9-5774813	0.415		C_2_1-6555702	4.17		C_2_6-8603448	5.425		U3399-1456375	0		C12-9018980	3.75		C_2_5-6317285	2.925		C_2_14-2709295	0.83		C_2_10-3332437	7.085
C10-12566231	7.125		C22-5653406	6.29		C_2_2-10641609	1.25		C28-2170263	2.08		C37-3890355	1.25		C9-5776163	0.415		C_2_1-6556153	4.17		C_2_6-8605763	5.425		U3399-1456577	0		C12-9023204	3.75		C_2_5-6318284	2.925		C_2_14-2848257	0.83		C_2_10-3349176	7.92
C10-12566402	7.125		C22-5736218	6.29		C_2_2-10645723	1.25		C28-2211365	2.08		C37-3901417	1.25		C9-5782393	0.415		C_2_1-6557877	4.17		C_2_6-8606091	5.425		U3399-1460258	0		C12-8931998	5		C_2_5-6318542	2.925		C_2_14-2905832	0.83		C_2_10-3372007	8.34
C10-12569593	7.125		C22-5751301	6.29		C_2_2-10750992	2.085		C28-2211597	2.08		C37-3146905	1.665		C9-5783843	0.415		C_2_1-6558224	4.17		C_2_6-8606318	5.425		U3399-1460633	0		C12-8954759	5		C_2_5-6318854	2.925		C_2_14-2930979	0.83		C_2_10-3375531	8.34
C10-12571474	7.125		C29-41769	6.29		C_2_2-10784191	2.085		C28-2213097	2.08		C37-3282990	1.665		C9-5784109	0.415		C_2_1-6558473	4.17		C_2_6-8608981	5.425		U3399-1461032	0		C12-9004440	5		C_2_5-6319682	2.925		C_2_14-2965183	0.83		C_2_10-3378273	8.34
C10-12572636	7.125		C29-78775	6.29		C_2_2-10786711	2.085		C28-2213610	2.08		C37-3602403	1.665		C9-5784276	0.415		C_2_1-6561327	4.17		C_2_6-8609572	5.425		U3399-1462223	0		C12-8902799	5.415		C_2_5-6321211	2.925		C_2_14-2977987	0.83		C_2_10-3381196	8.34
C10-12578911	7.125		C29-81100	6.29		C_2_2-10789203	2.085		C28-2215041	2.08		C37-3627532	1.665		C9-5785717	0.415		C_2_1-6564048	4.17		C_2_6-8609823	5.425		U3399-1472472	0		C12-8922021	5.415		C_2_5-6321482	2.925		C_2_14-2575632	1.25		C_2_10-3381547	8.34
C10-12579151	7.125		C29-113652	6.29		C_2_2-10789584	2.085		C28-2216139	2.08		C37-3653015	1.665		C9-5787810	0.415		C_2_1-6566431	4.17		C_2_6-8610792	5.425		U3399-1477737	0		C12-8875270	5.835		C_2_5-6329228	2.925		C_2_14-2577638	1.25		C_2_10-3401458	8.34
C10-12579374	7.125		C29-114064	6.29		C_2_2-10791665	2.085		C28-2217075	2.08		C37-3695960	1.665		C9-5788428	0.415		C_2_1-6566778	4.17		C_2_6-8610986	5.425		U3399-1478188	0		C12-8823610	6.25		C_2_5-6330230	2.925		C_2_14-2528831	1.67		C_2_10-3402699	8.34
C10-12579875	7.125		C29-117440	6.29		C_2_2-10791835	2.085		C28-2219872	2.08		C37-3696965	1.665		C9-5790717	0.415		C_2_1-6568932	4.17		C_2_6-8613652	5.425		U3399-1478401	0		C12-8825791	6.25		C_2_5-6345192	2.925		C_2_14-2380709	2.5		C_2_10-3403458	8.34
C10-12580228	7.125		C29-119180	6.29		C_2_2-10794892	2.085		C28-2220639	2.08		C37-3697596	1.665		C9-5791185	0.415		C_2_1-6572379	4.17		C_2_6-8613903	5.425		U3399-1479084	0		C12-8802320	7.085		C_2_5-6347226	2.925		C_2_14-2383711	2.5		C_2_10-3404447	8.34
C10-12581268	7.125		C29-157005	6.29		C_2_2-10803420	2.085		C28-2253588	2.08		C37-3698046	1.665		C9-5792589	0.415		C_2_1-6595027	4.17		C_2_6-8614893	5.425		U3399-1481077	0		C12-8809928	7.085		C_2_5-6353029	2.925		C_2_14-2386739	2.5		C_2_10-3404650	8.34
C10-12585977	7.125		C29-184149	6.29		C_2_2-10808519	2.085		C28-2259540	2.08		C37-3708064	1.665		C9-5792856	0.415		C_2_1-6632596	4.17		C_2_6-8615210	5.425		U3399-1482047	0		C12-8686987	7.5		C_2_5-6353566	2.925		C_2_14-2399859	2.5		C_2_10-3405342	8.34
C10-12588149	7.125		C29-198104	6.29		C_2_2-10810951	2.085		C28-2324889	2.08		C37-3708253	1.665		C9-5793154	0.415		C_2_1-6637804	4.17		C_2_6-8615858	5.425		U3399-1484381	0		C12-8689166	7.5		C_2_5-6353833	2.925		C_2_14-2442350	2.5		C_2_10-3405748	8.34
C10-12590360	7.125		C29-210563	6.29		C_2_2-10812059	2.085		C28-2386525	2.08		C37-3713822	1.665		C9-5794776	0.415		C_2_1-7064532	4.17		C_2_6-8616149	5.425		U3399-1487710	0		C12-8696473	7.5		C_2_5-6355290	2.925		C_2_14-2442999	2.5		C_2_10-3406011	8.34
C10-12602406	7.125		C29-220462	6.29		C_2_2-10813136	2.085		C28-2395347	2.08		C37-3716043	1.665		C9-5797083	0.415		C_2_1-7066186	4.17		C_2_6-8616493	5.425		U3399-1493699	0		C12-8697910	7.5		C_2_5-6356889	2.925		C_2_14-2501867	2.5		C_2_10-3406772	8.34
C10-12615053	7.125		C29-240677	6.29		C_2_2-10814229	2.085		C28-2416248	2.08		C37-3723484	1.665		C9-5801485	0.415		C_2_1-7247770	4.17		C_2_6-8616674	5.425		U3399-1495912	0		C12-8737226	7.5		C_2_5-6358540	2.925		C_2_14-2516153	2.5		C_2_10-3407871	8.34
C10-12618554	7.125		C29-353508	6.29		C_2_2-10814932	2.085		C28-2462176	2.08		C37-3725780	1.665		C9-5802214	0.415		C_2_1-7248957	4.17		C_2_6-8617013	5.425		U3399-1521609	0		C12-8765360	7.5		C_2_5-6359340	2.925		C_2_14-2517025	2.5		C_2_10-3408596	8.34
C10-12637141	7.125		C29-445128	6.29		C_2_2-10815163	2.085		C28-2477145	2.08		C37-3726177	1.665		C9-5803895	0.415		C_2_1-7252730	4.17		C_2_6-8617219	5.425		U3399-1522725	0		C12-8772023	7.5		C_2_5-6360405	2.925		C_2_14-2525592	2.5		C_2_10-3409453	8.34
C10-12639198	7.125		C29-511961	6.29		C_2_2-10815573	2.085		C28-2486921	2.08		C37-3726813	1.665		C9-5804437	0.415		C_2_1-7262918	4.17		C_2_6-8617598	5.425		U3399-1522928	0		C12-8623459	7.915		C_2_5-6360905	2.925		C_2_14-2377154	2.915		C_2_10-3409759	8.34
C10-12641473	7.125		C29-512610	6.29		C_2_2-10815899	2.085		C28-2547220	2.08		C37-3729092	1.665		C9-5805346	0.415		C_2_1-7264930	4.17		C_2_6-8617738	5.425		U3399-1524769	0		C12-8550831	9.17		C_2_5-6361232	2.925		C_2_14-2380144	2.915		C_2_10-3413389	8.34
C10-12642832	7.125		C29-712635	6.29		C_2_2-10816077	2.085		C28-2002403	2.5		C37-3729395	1.665		C9-5818882	0.415		C_2_1-7279862	4.17		C_2_6-8617911	5.425		U3399-1535028	0		C12-8480916	10.42		C_2_5-6361981	2.925		C_2_14-2364761	3.33		C_2_10-3414264	8.34
C10-12643871	7.125		C29-757640	6.29		C_2_2-10816284	2.085		C28-2026673	2.5		C37-3730630	1.665		C9-5819435	0.415		C_2_1-7281215	4.17		C_2_6-8618279	5.425		U3399-1536531	0		C12-8492665	10.42		C_2_5-6362250	2.925		C_2_14-2374546	3.33		C_2_10-3414687	8.34
C10-12646601	7.125		C29-800383	6.29		C_2_2-10821356	2.085		C28-2052724	2.5		C37-3731109	1.665		C9-5819886	0.415		C_2_1-7282461	4.17		C_2_6-8618551	5.425		U3399-1541519	0		C12-8497876	10.42		C_2_5-6362598	2.925		C_2_14-2360250	3.75		C_2_10-3415841	8.34
C10-12648335	7.125		C29-803071	6.29		C_2_2-10833253	2.085		C28-2116508	2.5		C37-3731632	1.665		C9-5821536	0.415		C_2_1-7282574	4.17		C_2_6-8624171	5.425		U3399-1543959	0		C12-8501822	10.42		C_2_5-6363739	2.925		C_2_14-2321951	4.165		C_2_10-3416422	8.34
C10-12649830	7.125		C29-805915	6.29		C_2_2-10837915	2.085		C28-1872060	3.75		C37-3733641	1.665		C9-5821880	0.415		C_2_1-7282949	4.17		C_2_6-8626604	5.425		U3399-1546162	0		C12-8512766	10.42		C_2_5-6364748	2.925		C_2_14-2326118	4.165		C_2_10-3416992	8.34
C10-12656882	7.125		C29-833521	6.29		C_2_2-10838972	2.085		C28-1872373	3.75		C37-3734433	1.665		C9-5822247	0.415		C_2_1-7283981	4.17		C_2_6-8627289	5.425		U3399-870044	0.83		C12-8424035	10.835		C_2_5-6367114	2.925		C_2_14-2327850	4.165		C_2_10-3418086	8.34
C10-12658399	7.125		C29-834252	6.29		C_2_2-10840167	2.085		C28-1878425	3.75		C37-3769569	1.665		C9-5822905	0.415		C_2_1-7284266	4.17		C_2_6-8628545	5.425		U3399-1412468	0.83		C12-8447169	10.835		C_2_5-6367890	2.925		C_2_14-2328578	4.165		C_2_10-3418634	8.34
C10-12659826	7.125		C29-873758	6.29		C_2_2-10843037	2.085		C28-1907583	3.75		C37-3769825	1.665		C9-5824110	0.415		C_2_1-7284544	4.17		C_2_6-8629069	5.425		U3399-1414069	0.83		C12-8447569	10.835		C_2_5-6369187	2.925		C_2_14-2329211	4.165		C_2_10-3431188	8.34
C10-12661948	7.125		C29-889601	6.29		C_2_2-10845951	2.085		C28-1908471	3.75		C37-3770043	1.665		C9-5824614	0.415		C_2_1-7287002	4.17		C_2_6-8634916	5.425		U3399-1552534	0.83		C12-8454475	10.835		C_2_5-6373926	2.925		C_2_14-2341158	4.165		C_2_10-3432114	8.34
C10-12669301	7.125		C29-908828	6.29		C_2_2-10852589	2.085		C28-1937323	3.75		C37-3770699	1.665		C9-5824895	0.415		C_2_1-7290662	4.17		C_2_6-8636733	5.425		U3399-1552710	0.83		C12-8409338	11.25		C_2_5-6375617	2.925		C_2_14-2342648	4.165		C_2_10-3457309	8.34
C10-12683755	7.125		C29-919759	6.29		C_2_2-10868256	2.085		C28-1850704	4.165		C37-3782410	1.665		C9-5843829	0.415		C_2_1-7292821	4.17		C_2_6-8642398	5.425		U3399-1555090	0.83		C12-8349443	11.67		C_2_5-6375886	2.925		C_2_14-2344032	4.165		C_2_10-3457701	8.755
C10-12686162	7.125		C29-945096	6.29		C_2_2-10880652	2.085		C28-1851071	4.165		C37-3783588	1.665		C9-5870430	0.415		C_2_1-7297125	4.17		C_2_6-8644158	5.425		U3399-1558054	0.83		C12-8367528	11.67		C_2_5-6376787	2.925		C_2_14-2345603	4.165		C_2_10-3458296	8.755
C10-12688020	7.125		C29-970505	6.29		C_2_2-10880925	2.085		C28-1852442	4.165		C37-3789350	1.665		C9-5745764	0.83		C_2_1-7301189	4.17		C_2_6-8656734	5.425		U3399-1560738	0.83		C12-8382916	11.67		C_2_5-6376892	2.925		C_2_14-2346027	4.165		C_2_10-3584933	10.005
C10-12709289	7.125		U0270-12791	6.29		C_2_2-10881511	2.085		C28-1856997	4.165		C37-3827256	1.665		C9-5746125	0.83		C_2_1-7302686	4.17		C_2_6-8658979	5.425		U3399-1562563	0.83		C12-8392426	11.67		C_2_5-6377475	2.925		C_2_14-2348163	4.165		C_2_10-3586077	10.005
C10-12772971	7.125		U0270-59573	6.29		C_2_2-10881646	2.085		C28-1858240	4.165		C37-3852927	1.665		C9-5748513	0.83		C_2_1-7302983	4.17		C_2_6-8662903	5.425		U3399-1575033	0.83		C12-8393269	11.67		C_2_5-6379071	2.925		C_2_14-2279581	4.58		C_2_10-3580657	10.425
C10-12773929	7.125		U0739-6687	6.29		C_2_2-10882336	2.085		C28-1865329	4.165		C37-3864994	1.665		C9-5748909	0.83		C_2_1-7303265	4.17		C_2_6-8664635	5.425		U3399-1580357	0.83		C12-8396703	11.67		C_2_5-6382652	2.925		C_2_14-2111739	5		C_2_10-3581330	10.425
C10-12774426	7.125		U2815-10246	6.29		C_2_2-10888470	2.085		C28-1866305	4.165		C37-3870173	1.665		C9-5749897	0.83		C_2_1-7303564	4.17		C_2_6-8666423	5.425		U3399-1582138	0.83		C12-8396921	11.67		C_2_5-6383713	2.925		C_2_14-2201906	5		C_2_10-3582006	10.425
C10-12776200	7.125		U2815-41716	6.29		C_2_2-10889715	2.085		C28-1866544	4.165		C37-3871473	1.665		C9-5752388	0.83		C_2_1-7304182	4.17		C_2_6-8676309	5.425		U3399-1583596	0.83		C12-8397270	11.67		C_2_5-6383942	2.925		C_2_14-2089772	5.42		C_2_10-3586948	10.425
C10-12779296	7.125		U2815-47289	6.29		C_2_2-10894809	2.085		C28-1868044	4.165		C37-3871927	1.665		C9-5753566	0.83		C_2_1-7305144	4.17		C_2_6-8678180	5.425		U3399-1584433	0.83		C12-8399327	11.67		C_2_5-6386284	2.925		C_2_14-2033122	5.835		C_2_10-3590278	10.425
C10-12780307	7.125		U2815-61155	6.29		C_2_2-10895106	2.085		C28-1875253	4.165		C37-3873217	1.665		C9-5754455	0.83		C_2_1-7306893	4.17		C_2_6-8679669	5.425		U3399-1586232	0.83		C12-8399849	11.67		C_2_5-6389226	2.925		C_2_14-2048765	5.835		C_2_10-3609056	10.425
C10-12780638	7.125		U2815-71818	6.29		C_2_2-10897031	2.085		C28-1881119	4.165		C37-3873935	1.665		C9-5755414	0.83		C_2_1-7308836	4.17		C_2_6-8680253	5.425		U3399-2198901	1.67		C12-8403574	11.67		C_2_5-6389895	2.925		C_2_14-2057369	5.835		C_2_10-3610919	10.425
C10-12782079	7.125		U2910-7205	6.29		C_2_2-10897161	2.085		C28-1883512	4.165		C37-3874765	1.665		C9-5756634	0.83		C_2_1-7315494	4.17		C_2_6-8682044	5.425		U3399-2199943	1.67		C12-8407246	11.67		C_2_5-6392467	2.925		C_2_14-2057621	5.835		C_2_10-3612798	10.425
C10-12782387	7.125		U2932-22934	6.29		C_2_2-10898379	2.085		C28-1885967	4.165		C37-3877156	1.665		C9-5757589	0.83		C_2_1-7316661	4.17		C_2_6-8685822	5.425		U3399-2200223	1.67		C12-8254963	12.085		C_2_5-6393748	2.925		C_2_14-2070949	5.835		C_2_10-3614354	10.425
C10-12783328	7.125		U2932-40812	6.29		C_2_2-10898908	2.085		C28-1895205	4.165		C37-3879325	1.665		C9-5757766	0.83		C_2_1-7317563	4.17		C_2_6-8687387	5.425		U3399-2134077	2.5		C12-8264171	12.085		C_2_5-6395500	2.925		C_2_14-2074303	5.835		C_2_10-3615317	10.425
C10-12789588	7.125		U2932-60073	6.29		C_2_2-10901262	2.085		C28-1896438	4.165		C37-3879539	1.665		C9-5758028	0.83		C_2_1-7319245	4.17		C_2_6-8687571	5.425		U3399-2136430	2.5		C12-8278971	12.085		C_2_5-6402267	2.925		C_2_14-2083025	5.835		C_2_10-3615657	10.425
C10-12796060	7.125		U2932-72275	6.29		C_2_2-10902200	2.085		C28-1896878	4.165		C37-3885268	1.665		C9-5758937	0.83		C_2_1-7322134	4.17		C_2_6-8687824	5.425		U3399-2188480	2.5		C12-8284442	12.085		C_2_5-6404661	2.925		C_2_14-1724730	6.665		C_2_10-3625957	10.84
C10-12797068	7.125		U2932-126336	6.29		C_2_2-10927077	2.085		C28-1897961	4.165		C37-3886055	1.665		C9-5523623	1.25		C_2_1-7326251	4.17		C_2_6-8698064	5.425		U3399-2190047	2.5		C12-8310825	12.085		C_2_5-6405064	2.925		C_2_14-1725046	6.665		C_2_10-3626729	10.84
C10-12799242	7.125		U2932-131233	6.29		C_2_2-10928728	2.085		C28-1900015	4.165		C37-3889130	1.665		C9-5575042	1.25		C_2_1-7328589	4.17		C_2_6-8706611	5.425		U3399-2194406	2.5		C12-8312741	12.085		C_2_5-6410054	2.925		C_2_14-1725551	6.665		C_2_10-3637804	10.84
C10-12801746	7.125		U2932-146020	6.29		C_2_2-10934233	2.085		C28-1901204	4.165		C37-3889553	1.665		C9-5580941	1.25		C_2_1-7329426	4.17		C_2_6-8717834	5.425		U3399-2196534	2.5		C12-8117002	12.505		C_2_5-6434530	2.925		C_2_14-1725942	6.665		C_2_10-3640435	10.84
C10-12805404	7.125		U2932-210343	6.29		C_2_2-10936841	2.085		C28-1901351	4.165		C37-3655092	2.085		C9-5593656	1.25		C_2_1-7330572	4.17		C_2_6-8722292	5.425		U3399-2198278	2.5		C12-8118463	12.505		C_2_5-6436123	2.925		C_2_14-1727847	6.665		C_2_10-3642409	10.84
C10-12805567	7.125		U2932-220702	6.29		C_2_2-10939058	2.085		C28-1902218	4.165		C37-3695284	2.085		C9-5625461	1.25		C_2_1-7330859	4.17		C_2_6-8750479	5.425		U3399-2201277	2.5		C12-8120361	12.505		C_2_5-6438160	2.925		C_2_14-1702964	7.08		C_2_10-3644059	10.84
C10-12806540	7.125		U2932-221005	6.29		C_2_2-10941725	2.085		C28-1902864	4.165		C37-3699556	2.085		C9-5625784	1.25		C_2_1-7331801	4.17		C_2_6-8780078	5.425		U3399-2201540	2.5		C12-8125788	12.505		C_2_5-6443722	2.925		C_2_14-1705443	7.08		C_2_10-3646909	10.84
C10-12810225	7.125		U2932-258884	6.29		C_2_2-10952793	2.085		C28-1904004	4.165		C37-3932884	2.5		C9-5626278	1.25		C_2_1-7332963	4.17		C_2_6-8788632	5.425		U3399-2211602	2.5		C12-8126409	12.505		C_2_5-6444005	2.925		C_2_14-1707057	7.08		C_2_10-3649830	10.84
C10-12811272	7.125		U2932-259051	6.29		C_2_2-10966838	2.085		C28-1905256	4.165		C37-4013952	2.915		C9-5627611	1.25		C_2_1-7338230	4.17		C_2_6-8796766	5.425		U3399-2213645	2.5		C12-8127350	12.505		C_2_5-6448224	2.925		C_2_14-1710302	7.08		C_2_10-3652941	10.84
C10-12814064	7.125		U2932-273244	6.29		C_2_2-10974409	2.085		C28-1912895	4.165		C37-4040953	3.335		C9-5627998	1.25		C_2_1-7345764	4.17		C_2_6-8798552	5.425		U3399-2214630	2.5		C12-8128632	12.505		C_2_5-6448833	2.925		C_2_14-1710826	7.08		C_2_10-3657041	11.26
C10-12823019	7.125		U2932-290233	6.29		C_2_2-11032566	2.085		C28-1914376	4.165		C37-4041506	3.75		C9-5638390	1.25		C_2_1-7351593	4.17		C_2_6-8798938	5.425		U3399-2217594	2.5		C12-8128837	12.505		C_2_5-6464559	2.925		C_2_14-1711605	7.08		C_2_10-3657495	11.26
C10-12825047	7.125		U2932-296302	6.29		C_2_2-11041368	2.085		C28-1916754	4.165		C37-4044451	3.75		C9-5644657	1.25		C_2_1-7355281	4.17		C_2_6-8889998	5.425		U3399-2219281	2.5		C12-8132513	12.505		C_2_5-6477980	2.925		C_2_14-1720313	7.08		C_2_10-3671690	11.26
C10-12830107	7.125		U2932-315669	6.29		C_2_2-11049178	2.085		C28-1916941	4.165		C37-4154511	3.75		C9-5647765	1.25		C_2_1-7358324	4.17		C_2_6-8928578	5.425		U3399-2220886	2.5		C12-8135433	12.505		C_2_5-6490605	2.925		C_2_14-1398407	10.84		C_2_10-4112570	12.925
C10-12831438	7.125		U2932-341530	6.29		C_2_2-11051878	2.085		C28-1924433	4.165		C37-4177128	3.75		C9-5656937	1.25		C_2_1-7358568	4.17		C_2_6-8940547	5.425		U3399-2221973	2.5		C12-8136340	12.505		C_2_5-6491349	2.925		C_2_14-1258530	12.095		C_2_10-4120894	12.925
C10-12837187	7.125		U2932-347819	6.29		C_2_2-11098077	2.085		C28-1926474	4.165		C37-4181207	3.75		C9-5658795	1.25		C_2_1-7359324	4.17		C_2_6-8940945	5.425		U3399-2223556	2.5		C12-8138043	12.505		C_2_5-6493979	2.925		C_2_14-1222116	12.51		C_2_10-4121347	12.925
C10-12838450	7.125		U2932-362531	6.29		C_2_2-11100891	2.085		C28-1927036	4.165		C37-4190384	3.75		C9-5661226	1.25		C_2_1-7360858	4.17		C_2_6-8952529	5.425		U3399-2228805	2.5		C12-8139014	12.505		C_2_5-6506291	2.925		C_2_14-1108587	12.925		C_2_10-4122869	12.925
C10-12839544	7.125		U2932-363608	6.29		C_2_2-11102921	2.085		C28-1928406	4.165		C37-4219369	4.165		C9-5661793	1.25		C_2_1-7361652	4.17		C_2_6-9402870	5.425		U3399-2231591	2.5		C12-8145093	12.505		C_2_5-6516556	2.925		C_2_14-1114307	12.925		C_2_10-4130062	12.925
C10-12840021	7.125		U2932-370612	6.29		C_2_2-11106680	2.085		C28-1928639	4.165		C37-4260491	4.165		C9-5663230	1.25		C_2_1-7362246	4.17		C_2_6-9597553	5.425		U3399-2215280	3.33		C12-8146297	12.505		C_2_5-6521214	2.925		C_2_14-1127280	12.925		C_2_10-4131435	12.925
C10-12841240	7.125		U2932-381320	6.29		C_2_2-11106846	2.085		C28-1928759	4.165		C37-4240353	4.585		C9-5664320	1.25		C_2_1-7362707	4.17		C_2_6-9783870	5.425		U3399-2215462	3.33		C12-8148649	12.505		C_2_5-6528894	2.925		C_2_14-1128072	12.925		C_2_10-4132434	12.925
C10-12841425	7.125		U2932-382267	6.29		C_2_2-11126471	2.085		C28-1929501	4.165		C_2_7-198763	5.415		C9-5665151	1.25		C_2_1-7363478	4.17		C_2_6-8572640	5.84		U3399-2216682	3.33		C12-8151274	12.505		C_2_5-6529327	2.925		C_2_14-1136587	12.925		C_2_10-4135036	12.925
C10-12843052	7.125		U2932-388590	6.29		C_2_2-11128697	2.085		C28-1930113	4.165		C_2_7-201067	5.415		C9-5667341	1.25		C_2_1-7363763	4.17		C_2_6-8547483	6.255		U3399-2216806	3.33		C12-8152753	12.505		C_2_5-6532130	2.925		C_2_14-1032573	13.345		C_2_10-4135602	12.925
C10-12844087	7.125		U2932-391223	6.29		C_2_2-11131241	2.085		C28-1931792	4.165		C_2_7-214751	5.415		C9-5668521	1.25		C_2_1-7370930	4.17		C_2_6-8474868	6.67		U3399-2217434	3.33		C12-8156792	12.505		C_2_5-6532635	2.925		C_2_14-1042130	13.345		C_2_10-4137329	12.925
C10-12845428	7.125		U2980-11774	6.29		C_2_2-11136649	2.085		C28-1932138	4.165		C_2_7-246278	6.25		C9-5671711	1.25		C_2_1-7371767	4.17		C_2_6-8491774	6.67		U3399-2188180	4.17		C12-8157151	12.505		C_2_5-6049159	4.17		C_2_14-1044658	13.345		C_2_10-4140339	12.925
C10-12845561	7.125		U2980-14581	6.29		C_2_2-11138762	2.085		C28-1932384	4.165		C_2_7-249470	6.25		C9-5674508	1.25		C_2_1-7372073	4.17		C_2_6-8493947	6.67		C3-4785376	9.17		C12-8159261	12.505		C_2_5-6059515	4.17		C_2_14-1099290	13.345		C_2_10-4142102	12.925
C10-12847438	7.125		U2980-41754	6.29		C_2_2-11139126	2.085		C28-1933255	4.165		C_2_7-260925	6.25		C9-5675318	1.25		C_2_1-7372900	4.17		C_2_6-8497792	6.67		C3-4285993	20.4		C12-8162775	12.505		C_2_5-6062543	4.17		C_2_14-1030918	13.76		C_2_10-4148350	12.925
C10-12851894	7.125		U2980-43152	6.29		C_2_2-11139477	2.085		C28-1936958	4.165		C_2_7-275662	6.25		C9-5679011	1.25		C_2_1-7373880	4.17		C_2_6-8499022	6.67		C3-4302318	20.4		C12-8165571	12.505		C_2_5-6066662	4.17		C_2_14-1016216	14.175		C_2_10-4151393	12.925
C10-12852721	7.125		U2980-53137	6.29		C_2_2-11140503	2.085		C28-1938683	4.165		C_2_7-302434	6.665		C9-5683174	1.25		C_2_1-7374247	4.17		C_2_6-8505034	6.67		C3-4330801	20.4		C12-8177502	12.505		C_2_5-6112808	4.17		C_2_14-1022136	14.175		C_2_10-4156954	12.925
C10-12854183	7.125		U2980-57395	6.29		C_2_2-10690734	2.5		C28-1943352	4.165		C_2_7-392690	7.085		C9-5683976	1.25		C_2_1-7376090	4.17		C_2_6-8506843	6.67		C3-4755626	20.4		C12-8178977	12.505		C_2_5-6126255	4.17		C_2_14-1028060	14.175		C_2_10-4566350	14.175
C10-12868962	7.125		U2980-75090	6.29		C_2_2-10694314	2.5		C28-1945293	4.165		C_2_7-396355	7.915		C9-5685837	1.25		C_2_1-7376820	4.17		C_2_6-8510861	6.67		C3-4762948	20.4		C12-8182591	12.505		C_2_5-5992342	4.59		C_2_14-985871	14.595		C_2_10-4567975	14.175
C10-12871810	7.125		U3084-6032	6.29		C_2_2-10349835	2.915		C28-1945945	4.165		C_2_7-440075	8.335		C9-5692808	1.25		C_2_1-7383484	4.17		C_2_6-8512970	6.67		C3-4763113	20.4		C12-8192176	12.505		C_2_5-5890392	5.005		C_2_14-995924	14.595		C_2_10-4571571	14.59
C10-12884142	7.125		U3084-89059	6.29		C_2_2-10200458	3.75		C28-1953221	4.165		C_2_7-507270	8.75		C9-5694922	1.25		C_2_1-7386346	4.17		C_2_6-8518420	6.67		C3-4764147	20.4		C12-8192425	12.505		C_2_5-5915982	5.005		C_2_14-836901	15.01		C_2_10-4572896	14.59
C10-12887197	7.125		U3122-32980	6.29		C_2_2-10201075	3.75		C28-1979506	4.165		C_2_7-516442	8.75		C9-5697489	1.25		C_2_1-7387402	4.17		C_2_6-8521934	6.67		C3-4775850	20.4		C12-8193935	12.505		C_2_5-5872024	5.42		C_2_14-572235	15.84		C_2_10-4564389	15.01
C10-12890545	7.125		U3122-51662	6.29		C_2_2-10325364	3.75		C28-1752069	4.585		C_2_7-599002	9.165		C9-5700797	1.25		C_2_1-7388991	4.17		C_2_6-8446700	7.09		C3-4779950	20.4		C12-8194094	12.505		C_2_5-5885917	5.42		C_2_14-634921	15.84		C_2_10-4564109	15.425
C10-12892025	7.125		U3122-70693	6.29		C_2_2-10326524	3.75		C28-1817289	4.585		C_2_7-527471	9.585		C9-5703400	1.25		C_2_1-7399914	4.17		C_2_6-8472659	7.09		C3-4782350	20.4		C12-8196625	12.505		C_2_5-5664430	5.84		C_2_14-730613	15.84		C35-2964222	28.69
C10-12905576	7.125		U3122-80184	6.29		C_2_2-10202972	4.165		C28-1821991	4.585		C_2_7-534927	9.585		C9-5710167	1.25		C_2_1-7401186	4.17		C_2_6-8415938	7.51		C3-5021258	20.4		C12-8200028	12.505		C_2_5-5665602	5.84		C_2_14-470271	16.675		C35-3023907	28.69
C10-12907100	7.125		U3122-92115	6.29		C_2_2-10233325	4.165		C28-1827963	4.585		C_2_7-553317	9.585		C9-5714212	1.25		C_2_1-7409985	4.17		C_2_6-8406015	7.925		C3-5075500	20.4		C12-8208556	12.505		C_2_5-5666768	5.84		C_2_14-436573	17.09		C35-3111366	28.69
C10-12912775	7.125		U3122-94185	6.29		C_2_2-10236546	4.165		C28-1849911	4.585		C_2_7-554990	9.585		C9-5717305	1.25		C_2_1-7416950	4.17		C_2_6-8413300	7.925		C3-5130300	20.4		C12-8208890	12.505		C_2_5-5669208	5.84		C_2_14-440772	17.09		C35-3122058	28.69
C10-12915518	7.125		U3122-116855	6.29		C_2_2-10238373	4.165		C28-1853998	4.585		C_2_7-571798	9.585		C9-5720712	1.25		C_2_1-7418848	4.17		C_2_6-8402970	8.34		C3-5145501	20.4		C12-8212882	12.505		C_2_5-5677921	5.84		C_2_14-312892	17.51		C35-3178353	28.69
C10-12916136	7.125		U3122-135922	6.29		C_2_2-10238687	4.165		C28-1854504	4.585		C_2_7-582154	9.585		C9-5721470	1.25		C_2_1-7420522	4.17		C_2_6-8360536	8.76		C3-5158290	20.4		C12-8214017	12.505		C_2_5-5680556	5.84		C_2_14-403114	17.51		C35-3120949	29.105
C10-12917164	7.125		U3122-147532	6.29		C_2_2-10245290	4.165		C28-1855067	4.585		C_2_7-589253	9.585		C9-5723826	1.25		C_2_1-7420900	4.17		C_2_6-8367624	8.76		C3-5198450	20.4		C12-8215380	12.505		C_2_5-5681777	5.84		C41-281797	17.925		C35-3139858	29.105
C10-12918337	7.125		U3122-157286	6.29		C_2_2-10251487	4.165		C28-1909829	4.585		C_2_7-696143	10.42		C9-5725995	1.25		C_2_1-7423140	4.17		C_2_6-8369058	8.76		C3-5217690	20.4		C12-8215764	12.505		C_2_5-5683606	5.84		C41-58643	18.345		C35-3069494	30.36
C10-12918891	7.125		U3122-162861	6.29		C_2_2-10254651	4.165		C28-1934125	4.585		C_2_7-700948	10.42		C9-5731359	1.25		C_2_1-7424071	4.17		C_2_6-8370379	8.76		C3-5283429	20.4		C12-8215994	12.505		C_2_5-5684078	5.84		C41-126453	18.345		C35-3200115	30.36
C10-12525944	7.54		U3122-168213	6.29		C_2_2-10255136	4.165		C28-1943798	4.585		C_2_7-704734	10.42		C9-5731716	1.25		C_2_1-7425523	4.17		C_2_6-8371892	8.76		C3-5287018	20.4		C12-8217392	12.505		C_2_5-5685617	5.84		C41-149039	18.345		C35-3030066	30.775
C10-12526487	7.54		U3122-172365	6.29		C_2_2-10255397	4.165		C28-1944301	4.585		C_2_7-780686	10.42		C9-5733278	1.25		C_2_1-7427191	4.17		C_2_6-8372654	8.76		C3-5406541	20.4		C12-8217969	12.505		C_2_5-5686254	5.84		C41-350694	18.345		C35-3051781	30.775
C10-12529163	7.54		U3122-174162	6.29		C_2_2-10256209	4.165		C28-1873854	5		C_2_7-817582	10.42		C9-5733683	1.25		C_2_1-7427878	4.17		C_2_6-8372859	8.76		C3-5426092	20.4		C12-8218197	12.505		C_2_5-5686815	5.84		C41-386015	18.345		C35-3054218	30.775
C10-12530970	7.54		U3122-205287	6.29		C_2_2-10263501	4.165		C28-1941649	5		C_2_7-822094	10.42		C9-5740064	1.25		C_2_1-7429524	4.17		C_2_6-8374572	8.76		C3-5428178	20.4		C12-8218934	12.505		C_2_5-5687802	5.84		C41-430852	18.345		C35-3207443	30.775
C10-12532258	7.54		U3122-210722	6.29		C_2_2-10267969	4.165		C28-1942582	5		C_2_7-834555	10.42		C9-5741179	1.25		C_2_1-7430723	4.17		C_2_6-8380717	8.76		C3-5471654	20.4		C12-8219784	12.505		C_2_5-5688545	5.84		C41-706123	19.18		C35-3224275	30.775
C10-12538444	7.54		U4738-24162	6.29		C_2_2-10268180	4.165		C28-1942747	5		C_2_7-836181	10.42		C9-5741404	1.25		C_2_1-7431388	4.17		C_2_6-8380947	8.76		C3-5501245	20.4		C12-8242979	12.505		C_2_5-5689832	5.84		C41-752852	19.595		C35-3242833	30.775
C10-12541146	7.54		C29-1066676	6.705		C_2_2-10272305	4.165		C28-1708233	5.835		C_2_7-836428	10.42		C9-5742959	1.25		C_2_1-7433354	4.17		C_2_6-8383803	8.76		C3-5504872	20.4		C12-8243805	12.505		C_2_5-5692316	5.84		C41-800959	19.595		C35-3231883	31.19
C10-12401355	7.955		C29-1166461	6.705		C_2_2-10272935	4.165		C28-1717698	5.835		C_2_7-853045	10.42		C9-5743347	1.25		C_2_1-7434959	4.17		C_2_6-8384663	8.76		C3-5518941	20.4		C12-8244373	12.505		C_2_5-5693296	5.84		C41-904263	19.595		C35-2945206	31.61
C10-12402258	7.955		C29-1203643	6.705		C_2_2-10285153	4.165		C28-1704449	6.25		C_2_7-1245836	14.595		C9-5360707	1.665		C_2_1-7435892	4.17		C_2_6-8391057	8.76		C3-5590000	21.23		C12-8244661	12.505		C_2_5-5697369	5.84		C41-944509	19.595		C35-2948144	31.61
C10-12403018	7.955		C29-1204727	7.54		C_2_2-10285301	4.165		C28-1693349	6.67		C_2_7-1268833	14.595		C9-5361079	1.665		C_2_1-7436384	4.17		C_2_6-8391797	8.76		C_2_3-8347550	22.07		C12-8247817	12.505		C_2_5-5697886	5.84		C41-960958	19.595		C35-2880533	32.025
C10-12403183	7.955		C29-1221457	7.54		C_2_2-10286592	4.165		C28-1692917	7.085		C_2_7-1293255	15.01		C9-5368384	1.665		C_2_1-7438413	4.17		C_2_6-8392690	8.76		C_2_3-8400374	22.07		C12-8249249	12.505		C_2_5-5698283	5.84		C41-1038667	19.595		U0183-1242599	32.025
C10-12403645	7.955		C29-1226001	7.54		C_2_2-10287708	4.165		C28-1561291	7.92		C_2_7-1375260	15.01		C9-5382287	1.665		C_2_1-7439592	4.17		C_2_6-8393597	8.76		C_2_3-8408187	22.07		C12-8115666	12.92		C_2_5-5699956	5.84		C41-1141041	19.595		U0183-1243718	32.025
C10-12404778	7.955		C29-1256480	7.54		C_2_2-10288268	4.165		C28-1575956	7.92		C_2_7-1392780	15.01		C9-5383638	1.665		C_2_1-7441933	4.17		C_2_6-8394209	8.76		C_2_3-8421195	22.07		C12-7993364	13.335		C_2_5-5700558	5.84		C41-1231138	19.595		C35-2706264	32.445
C10-12406005	7.955		C29-1258344	7.54		C_2_2-10324498	4.165		C28-1591441	7.92		C_2_7-1410395	15.01		C9-5392964	1.665		C_2_1-7445703	4.17		C_2_6-8395453	8.76		C_2_3-8452307	22.07		C12-8026072	13.335		C_2_5-5701203	5.84		C41-1250553	19.595		C35-2706430	32.445
C10-12407722	7.955		C29-1273666	7.54		C_2_2-10249723	4.58		C28-1607533	7.92		C_2_7-1422085	15.01		C9-5393124	1.665		C_2_1-7445946	4.17		C_2_6-8397120	8.76		C_2_3-8466968	22.07		C12-8027466	13.335		C_2_5-5702339	5.84		C41-1370534	19.595		C35-2706686	32.445
C10-12408027	7.955		C29-1311146	7.54		C_2_2-10181040	5		C28-1656871	7.92		C_2_7-1456191	15.01		C9-5395091	1.665		C_2_1-7446631	4.17		C_2_6-8397417	8.76		C_2_3-8476775	22.07		C12-8029040	13.335		C_2_5-5702589	5.84		C41-1420410	19.595		C35-2707422	32.445
C10-12408495	7.955		C29-1340813	7.955		C_2_2-10192593	5		C28-1662238	7.92		U3061-12857	15.01		C9-5396319	1.665		C_2_1-7447804	4.17		C_2_6-8398353	8.76		C_2_3-8480824	22.07		C12-8031721	13.335		C_2_5-5702788	5.84		C41-1432694	19.595		C35-2709349	32.445
C10-12409750	7.955		C29-1352994	7.955		C_2_2-10199266	5		C28-1662896	7.92		C_2_7-1304909	15.425		C9-5397557	1.665		C_2_1-7449422	4.17		C_2_6-8399841	8.76		C_2_3-8493972	22.07		C12-8032792	13.335		C_2_5-5703507	5.84		C41-1444003	19.595		C35-2709904	32.445
C10-12409997	7.955		C29-1361206	8.37		C_2_2-10161864	5.415		C28-1664556	7.92		C_2_7-1306352	15.845		C9-5398710	1.665		C_2_1-7449635	4.17		C_2_6-8400694	8.76		C_2_3-8495950	22.07		C12-8035856	13.335		C_2_5-5704369	5.84		C41-1543916	20.01		C35-2710320	32.445
C10-12417485	7.955		C29-1436432	8.79		C_2_2-10163407	5.415		C28-1664718	7.92		C_2_7-2469423	20.44		C9-5400020	1.665		C_2_1-7450316	4.17		C_2_6-8251440	9.175		C_2_3-8501983	22.07		C12-8038338	13.335		C_2_5-5704787	5.84		C41-1556488	20.01		C35-2711133	32.445
C10-12419823	7.955		C29-1468135	8.79		C_2_2-10173342	5.415		C28-1667598	7.92		C_2_7-2796340	20.44		C9-5405349	1.665		C_2_1-7457163	4.17		C_2_6-8272950	9.175		C_2_3-8515678	22.07		C12-8039102	13.335		C_2_5-5707392	5.84		C41-1594447	20.01		C35-2711578	32.445
C10-12427973	7.955		C29-1498196	8.79		C_2_2-9859608	9.175		C28-1670051	7.92		C_2_7-2388614	21.27		C9-5409339	1.665		C_2_1-7459573	4.17		C_2_6-8289748	9.175		C_2_3-8520197	22.07		C12-8040005	13.335		C_2_5-5715647	5.84		C41-1667320	20.01		C35-2711731	32.445
C10-12430152	7.955		C29-1504644	8.79		C_2_2-9820144	9.59		C28-1670430	7.92		C_2_7-2389571	21.27		C9-5414341	1.665		C_2_1-7469372	4.17		C_2_6-8290251	9.175		C3-5637039	22.07		C12-8043406	13.335		C_2_5-5719080	5.84		C41-1674062	20.01		C35-2713350	32.445
C10-12430400	7.955		C29-1544825	9.62		C_2_2-9744183	10.01		C28-1670995	7.92		C_2_7-2389833	21.27		C9-5416750	1.665		C_2_1-7472164	4.17		C_2_6-8291851	9.175		C3-6247566	22.07		C12-8045337	13.335		C_2_5-5721940	5.84		C41-1708343	20.01		C35-2713970	32.445
C10-12431054	7.955		C29-1557928	9.62		C_2_2-9754565	10.01		C28-1673766	7.92		C_2_7-2404719	21.27		C9-5418591	1.665		C_2_1-7473961	4.17		C_2_6-8292367	9.175		C3-6274102	22.07		C12-8045726	13.335		C_2_5-5723074	5.84		C41-1712175	20.01		C35-2758905	32.445
C10-12431675	7.955		C29-1616621	10.04		C_2_2-9800617	10.01		C28-1674596	7.92		C_2_7-2407667	21.27		C9-5421508	1.665		C_2_1-7474570	4.17		C_2_6-8296301	9.175		C3-6302233	22.07		C12-8048518	13.335		C_2_5-5723818	5.84		C41-1740951	20.01		C35-2782202	32.445
C10-12434452	7.955		C29-1669900	10.04		C_2_2-9729773	10.425		C28-1675404	7.92		C_2_7-2475003	21.27		C9-5429875	1.665		C_2_1-7475750	4.17		C_2_6-8297288	9.175		C3-6306792	22.07		C12-8049824	13.335		C_2_5-5724767	5.84		C41-1743889	20.01		C35-2794077	32.445
C10-12436914	7.955		C29-1818000	10.04		C_2_2-9737527	10.425		C28-1676560	7.92		C_2_7-2475627	21.27		C9-5441776	1.665		C_2_1-7478685	4.17		C_2_6-8298173	9.175		C3-6334412	22.07		C12-8052973	13.335		C_2_5-5727167	5.84		C41-1773906	20.01		C35-2796869	32.445
C10-12438091	7.955		C29-1835797	10.04		C_2_2-9742312	10.425		C28-1678695	7.92		C_2_7-2475883	21.27		C9-5444023	1.665		C_2_1-7479655	4.17		C_2_6-8298739	9.175		C3-6348875	22.07		C12-8055016	13.335		C_2_5-5727755	5.84		C41-1788261	20.01		C35-2839471	32.445
C10-12442533	7.955		C29-1866716	10.04		C_2_2-9570163	11.255		C28-1679404	7.92		C_2_7-2344663	21.69		C9-5447072	1.665		C_2_1-7481922	4.17		C_2_6-8299280	9.175		C_2_3-8180001	22.9		C12-8057696	13.335		C_2_5-5728521	5.84		C41-1824145	20.01		C35-2850032	32.445
C10-12442731	7.955		C29-1895043	10.875		C_2_2-9577409	11.255		C28-1679858	7.92		C_2_7-2349949	21.69		C9-5452296	1.665		C_2_1-7492188	4.17		C_2_6-8300836	9.175		C_2_3-8188028	22.9		C12-8059021	13.335		C_2_5-5729501	5.84		C41-1843102	20.01		C35-2876190	32.445
C10-12444276	7.955		C29-2028884	10.875		C_2_2-9578911	11.255		C28-1684855	7.92		C_2_7-2350975	21.69		C9-5452755	1.665		C_2_1-7497614	4.17		C_2_6-8303879	9.175		C_2_3-8204617	22.9		C12-8060411	13.335		C_2_5-5732211	5.84		C41-1846404	20.01		U0183-1190528	32.445
C10-12444504	7.955		C29-2031344	10.875		C_2_2-9579850	11.255		C28-1687043	7.92		C_2_7-2351582	21.69		C9-5458070	1.665		C_2_1-7507897	4.17		C_2_6-8305457	9.175		C_2_3-8239137	22.9		C12-8062404	13.335		C_2_5-5733409	5.84		U0236-18562	20.01		U0183-1237645	32.445
C10-12444662	7.955		C29-2202529	11.29		C_2_2-9581716	11.255		C28-1689174	7.92		C_2_7-2387324	21.69		C9-5460915	1.665		C_2_1-7509563	4.17		C_2_6-8306302	9.175		C_2_3-8035420	23.73		C12-8063044	13.335		C_2_5-5740557	5.84		U0236-19507	20.01		U0183-1261531	32.445
C10-12445171	7.955		C29-2237182	11.29		C_2_2-9582183	11.255		C28-1620488	8.335		C_2_7-2398444	21.69		C9-5462742	1.665		C_2_1-7512764	4.17		C_2_6-8309395	9.175		C_2_3-8061409	23.73		C12-8066581	13.335		C_2_5-5741005	5.84		U0236-49188	20.01		C35-2686805	32.86
C10-12445480	7.955		C29-2249767	11.29		C_2_2-9582487	11.255		C28-1621319	8.335		C_2_7-2399223	21.69		C9-5468124	1.665		C_2_1-7518147	4.17		C_2_6-8309778	9.175		C_2_3-8129331	23.73		C12-8068743	13.335		C_2_5-5742382	5.84		U0236-56747	20.01		C35-2703683	32.86
C10-12445842	7.955		C29-2249944	11.29		C_2_2-9363146	11.675		C28-1628470	8.335		C_2_7-2400465	21.69		C9-5470149	1.665		C_2_1-7522470	4.17		C_2_6-8312502	9.175		C_2_3-8157453	23.73		C12-8069367	13.335		C_2_5-5744834	5.84		U0236-71708	20.01		C35-2620233	33.275
C10-12454131	7.955		C29-2266857	12.125		C_2_2-9363577	11.675		C28-1646929	8.335		C_2_7-2403168	21.69		C9-5474423	1.665		C_2_1-7524005	4.17		C_2_6-8312804	9.175		C_2_3-7630758	24.57		C12-8070693	13.335		C_2_5-5745033	5.84		U3582-15112	20.01		C35-2622549	33.275
C10-12456181	7.955		C29-2332387	12.96		C_2_2-9366012	11.675		C28-1655531	8.335		C_2_7-2408696	21.69		C9-5493111	1.665		C_2_1-7529163	4.17		C_2_6-8314198	9.175		C_2_3-7662760	24.57		C12-8071864	13.335		C_2_5-5745297	5.84		U3582-21091	20.01		C35-2643031	33.275
C10-12456847	7.955		C29-2348138	12.96		C_2_2-9373003	11.675		C28-1655983	8.335		C_2_7-2409312	21.69		C9-5498491	1.665		C_2_1-7530195	4.17		C_2_6-8316669	9.175		C_2_3-7664474	24.57		C12-7930744	13.75		C_2_5-5746138	5.84		U3582-26255	20.01		C35-2670989	33.275
C10-12457903	7.955		C29-2378177	12.96		C_2_2-9376973	11.675		C28-1656266	8.335		C_2_7-2410761	21.69		C9-5501098	1.665		C_2_1-7532236	4.17		C_2_6-8329421	9.175		C_2_3-7664942	24.57		C12-7931975	13.75		C_2_5-5747016	5.84		U3582-28321	20.01		U0183-1190372	33.275
C10-12462527	7.955		C29-2383999	12.96		C_2_2-9379465	11.675		C28-1517893	9.17		C_2_7-2411334	21.69		C9-5354887	2.08		C_2_1-7535800	4.17		C_2_6-8329604	9.175		C_2_3-7665544	24.57		C12-7934345	13.75		C_2_5-5748447	5.84		U3582-28529	20.01		C35-2677084	33.69
C10-12463474	7.955		C29-2296434	13.375		C_2_2-9380281	11.675		C28-1536704	9.17		C_2_7-2411886	21.69		C9-5386321	2.08		C_2_1-7536114	4.17		C_2_6-8329724	9.175		C_2_3-7665882	24.57		C12-7938331	13.75		C_2_5-5751136	5.84		U3582-48246	20.01		C35-2679019	33.69
C10-12467801	7.955		C29-2308789	13.375		C_2_2-9387075	11.675		C28-1541385	9.17		C_2_7-2412987	21.69		C9-5389991	2.08		C_2_1-7537772	4.17		C_2_6-8330497	9.175		C_2_3-7666868	24.57		C12-7942327	13.75		C_2_5-5760584	5.84		C41-2109083	20.425		U0183-1036016	34.53
C10-12470392	7.955		C29-2309611	13.375		C_2_2-9390469	11.675		C28-1400689	9.585		C_2_7-2413877	21.69		C9-5390963	2.08		C_2_1-7540099	4.17		C_2_6-8335111	9.175		C_2_3-7667643	24.57		C12-7948887	13.75		C_2_5-5761692	5.84		C41-2202477	20.425		U0183-644497	35.78
C10-12470831	7.955		C29-2311579	13.375		C_2_2-9391042	11.675		C28-1470546	9.585		C_2_7-2414076	21.69		C9-5392468	2.08		C_2_1-7540368	4.17		C_2_6-8335897	9.175		C_2_3-7667971	24.57		C12-7951267	13.75		C_2_5-5763294	5.84		C41-2265711	20.425		U0183-661358	35.78
C10-12471014	7.955		C29-2407636	13.375		C_2_2-9393092	11.675		C28-1477828	9.585		C_2_7-2415163	21.69		C9-5477352	2.08		C_2_1-7540619	4.17		C_2_6-8336274	9.175		C_2_3-7670325	24.57		C12-7825641	14.17		C_2_5-5763791	5.84		C41-2275809	20.425		U0183-699584	35.78
C10-12471478	7.955		C29-2411633	13.375		C_2_2-9395155	11.675		C28-1492360	9.585		C_2_7-2416268	21.69		C9-5480689	2.08		C_2_1-7540921	4.17		C_2_6-8337531	9.175		C_2_3-7671558	24.57		C12-7827096	14.17		C_2_5-5764143	5.84		C41-2449161	20.425		U0183-338122	37.86
C10-12471687	7.955		C29-2429770	14.21		C_2_2-9398698	11.675		C28-1493747	9.585		C_2_7-2417163	21.69		C9-5489653	2.08		C_2_1-7542852	4.17		C_2_6-8338478	9.175		C_2_3-7673581	24.57		C12-7863883	14.17		C_2_5-5765626	5.84		C41-2463931	20.425		U0183-338685	37.86
C10-12472105	7.955		C29-2431582	15.045		C_2_2-9399309	11.675		C28-1501872	9.585		C_2_7-2418026	21.69		C9-5491479	2.08		C_2_1-7543118	4.17		C_2_6-8339770	9.175		C_2_3-7674585	24.57		C12-7604666	14.585		C_2_5-5766748	5.84		C41-2465702	20.425		U0183-338898	37.86
C10-12472876	7.955		C29-2447025	15.045		C_2_2-9400479	11.675		C28-1175936	11.675		C_2_7-2419946	21.69		C9-5301753	2.5		C_2_1-7543503	4.17		C_2_6-8342168	9.175		C_2_3-7675551	24.57		C12-7730889	14.585		C_2_5-5768106	5.84		C6-50312	20.425		U0183-171712	38.28
C10-12475186	7.955		C29-2503580	15.46		C_2_2-9400681	11.675		C28-1176135	11.675		C_2_7-2420479	21.69		C9-5305257	2.5		C_2_1-7547564	4.17		C_2_6-8343470	9.175		C_2_3-7676300	24.57		C12-7736146	14.585		C_2_5-5770245	5.84		C6-77868	20.425		U0183-200059	38.28
C10-12479569	7.955		C29-2574614	15.875		C_2_2-9401134	11.675		C28-1176386	11.675		C_2_7-2423009	21.69		C9-5202839	2.92		C_2_1-7549445	4.17		C_2_6-8344994	9.175		C_2_3-7677460	24.57		C12-7742262	14.585		C_2_5-5772923	5.84		C6-106686	20.425		U0183-208245	38.28
C10-12479707	7.955		C29-2615505	15.875		C_2_2-9401839	11.675		C28-1176680	11.675		C_2_7-2424505	21.69		C9-5209121	2.92		C_2_1-7551333	4.17		C_2_6-8354441	9.175		C_2_3-7678567	24.57		C12-7742479	14.585		C_2_5-5773137	5.84		C6-113436	20.425		U0183-260052	38.28
C10-12484398	7.955		C29-2619676	15.875		C_2_2-9402786	11.675		C28-1202394	11.675		C_2_7-2425332	21.69		C9-5182217	3.335		C_2_1-7552881	4.17		C_2_6-8356091	9.175		C_2_3-7679694	24.57		C12-7747143	14.585		C_2_5-5774020	5.84		C6-117025	20.425		U0183-342515	38.28
C10-12488404	7.955		C29-2634826	15.875		C_2_2-9404291	11.675		C28-1203901	11.675		C_2_7-2426525	21.69		C9-5197850	3.335		C_2_1-7556221	4.17		C_2_6-8206771	9.59		C_2_3-7682559	24.57		C12-7751349	14.585		C_2_5-5775473	5.84		C6-191237	20.425		U0183-344488	38.28
C10-12498839	7.955		C29-2674274	16.71		C_2_2-9409830	11.675		C28-1136294	12.09		C_2_7-2427055	21.69		C9-5148645	3.75		C_2_1-7558625	4.17		C_2_6-8243207	9.59		C_2_3-7685473	24.57		C12-7751945	14.585		C_2_5-5776821	5.84		C6-264686	20.425		U0183-169811	38.695
C10-12507932	7.955		C29-2711366	16.71		C_2_2-9412096	11.675		C28-1136486	12.09		C_2_7-2428384	21.69		C9-5158465	3.75		C_2_1-7560255	4.17		C_2_6-8247024	9.59		C_2_3-7686994	24.57		C12-7753751	14.585		C_2_5-5777185	5.84		C6-296124	20.425		U0183-162581	39.11
C10-12508067	7.955		C29-2719323	16.71		C_2_2-9412655	11.675		C28-1137159	12.09		C_2_7-2430906	21.69		C9-5162719	3.75		C_2_1-7560564	4.17		C_2_6-8186010	10.005		C_2_3-7688180	24.57		C12-7755702	14.585		C_2_5-5778738	5.84		C6-427600	20.425		U0183-873	40.78
C10-12508224	7.955		C29-2785568	16.71		C_2_2-9423647	11.675		C28-1137405	12.09		C_2_7-2432441	21.69		C9-5146834	4.165		C_2_1-7562790	4.17		C_2_6-8124781	10.425		C_2_3-7688851	24.57		C12-7763174	14.585		C_2_5-5779756	5.84		C6-582136	20.425		U0183-982	40.78
C10-12508955	7.955		C29-2794217	16.71		C_2_2-9425509	11.675		C28-1140433	12.09		C_2_7-2433290	21.69		C9-5129863	4.58		C_2_1-7564199	4.17		C_2_6-8125027	10.425		C_2_3-7689094	24.57		C12-7764141	14.585		C_2_5-5780240	5.84		C6-641481	20.425		U0183-2162	40.78
C10-12509412	7.955		C29-2836677	16.71		C_2_2-9425629	11.675		C28-1142127	12.09		C_2_7-2436921	21.69		C9-5030400	5		C_2_1-7565520	4.17		C_2_6-8129902	10.425		C_2_3-7689309	24.57		C12-7764834	14.585		C_2_5-5785925	5.84		C6-969620	20.425		U0183-2791	40.78
C10-12510058	7.955		C29-2842673	16.71		C_2_2-9426856	11.675		C28-1143627	12.09		C_2_7-2439061	21.69		C9-5051176	5		C_2_1-7568906	4.17		C_2_6-8132374	10.425		C_2_3-7689533	24.57		C12-7765076	14.585		C_2_5-5792431	5.84		C6-992271	20.425		U0183-3166	40.78
C10-12510196	7.955		C29-2844139	16.71		C_2_2-9428524	11.675		C28-1146670	12.09		C_2_7-2439982	21.69		C9-5053763	5		C_2_1-7570248	4.17		C_2_6-8133825	10.425		C_2_3-7692255	24.57		C12-7768174	14.585		C_2_5-5799273	5.84		C6-1032071	20.425		U0183-3348	40.78
C10-12511039	7.955		C29-2890474	16.71		C_2_2-9429520	11.675		C28-1150183	12.09		C_2_7-2440640	21.69		C9-5054734	5		C_2_1-7571912	4.17		C_2_6-8134763	10.425		C_2_3-7694231	24.57		C12-7774892	14.585		C_2_5-5805189	5.84		C6-1249064	20.425		U0183-4676	41.195
C10-12512474	7.955		C29-2904929	16.71		C_2_2-9432249	11.675		C28-1150346	12.09		C_2_7-2441719	21.69		C9-5056818	5		C_2_1-7572565	4.17		C_2_6-8136862	10.425		C_2_3-7694630	24.57		C12-7777272	14.585		C_2_5-5805602	5.84		C6-1269104	20.425		U0183-6628	41.195
C10-12513342	7.955		C29-2919069	16.71		C_2_2-9434367	11.675		C28-1150700	12.09		C_2_7-2442781	21.69		C9-5057934	5		C_2_1-7573689	4.17		C_2_6-8144777	10.425		C_2_3-7694826	24.57		C12-7779198	14.585		C_2_5-5805797	5.84		C6-1277613	20.425		C35-1264648	41.61
C10-12521147	7.955		C29-2923109	16.71		C_2_2-9442342	11.675		C28-1152060	12.09		C_2_7-2446096	21.69		C9-5058643	5		C_2_1-7574855	4.17		C_2_6-8146219	10.425		C_2_3-7695350	24.57		C12-7781625	14.585		C_2_5-5806223	5.84		U0266-21782	20.425		C35-1271120	41.61
C10-12522993	7.955		C29-2924452	16.71		C_2_2-9444545	11.675		C28-1153081	12.09		C_2_7-2450114	21.69		C9-5059052	5		C_2_1-7576311	4.17		C_2_6-8146699	10.425		C_2_3-7696102	24.57		C12-7782710	14.585		C_2_5-5806783	5.84		U0308-14417	20.425		C35-1271779	41.61
C10-12523108	7.955		C29-2983026	16.71		C_2_2-9458421	11.675		C28-1153389	12.09		C_2_7-2450331	21.69		C9-5059536	5		C_2_1-7578174	4.17		C_2_6-8147514	10.425		C_2_3-7698110	24.57		C12-7786563	14.585		C_2_5-5807021	5.84		U0370-10177	20.425		C35-1272339	41.61
C10-12523926	7.955		C29-2986297	16.71		C_2_2-9459872	11.675		C28-1153670	12.09		C_2_7-2451428	21.69		C9-5059775	5		C_2_1-7588105	4.17		C_2_6-8148933	10.425		C_2_3-7698962	24.57		C12-7787530	14.585		C_2_5-5824754	5.84		U0370-23525	20.425		C35-1273314	41.61
C10-12524720	7.955		C29-3109390	16.71		C_2_2-9460402	11.675		C28-1154884	12.09		C_2_7-2462805	21.69		C9-5060514	5		C_2_1-7589312	4.17		C_2_6-8150652	10.425		C_2_3-7699200	24.57		C12-7792294	14.585		C_2_5-5826293	5.84		U0694-7981	20.425		C35-1274661	41.61
C10-12362213	8.375		C29-3124054	16.71		C_2_2-9460811	11.675		C28-1156643	12.09		C_2_7-2465117	21.69		C9-5061351	5		C_2_1-7589517	4.17		C_2_6-8150925	10.425		C_2_3-7699569	24.57		C12-7798947	14.585		C_2_5-5826561	5.84		U0694-15430	20.425		C35-1278872	41.61
C10-12362358	8.375		C29-3143644	16.71		C_2_2-9462309	11.675		C28-1159231	12.09		C_2_7-2465707	21.69		C9-5061650	5		C_2_1-7589928	4.17		C_2_6-8152913	10.425		C_2_3-7699685	24.57		C12-7799524	14.585		C_2_5-5826958	5.84		U0694-25443	20.425		C35-1282989	41.61
C10-12363180	8.375		C29-3188968	16.71		C_2_2-9465099	11.675		C28-1162148	12.09		C_2_7-2471018	21.69		C9-5061958	5		C_2_1-7590105	4.17		C_2_6-8153672	10.425		C_2_3-7699822	24.57		C12-7800736	14.585		C_2_5-5827449	5.84		U0694-37095	20.425		C35-1286537	41.61
C10-12365818	8.375		C29-3191929	16.71		C_2_2-9469629	11.675		C28-1164112	12.09		C_2_7-2472340	21.69		C9-5064187	5		C_2_1-7590237	4.17		C_2_6-8153891	10.425		C_2_3-7700541	24.57		C12-7803514	14.585		C_2_5-5829249	5.84		U0694-41991	20.425		C35-1293224	41.61
C10-12368168	8.375		C29-3239354	17.125		C_2_2-9472317	11.675		C28-1164589	12.09		C_2_7-2474679	21.69		C9-5065053	5		C_2_1-7594791	4.17		C_2_6-8154419	10.425		C_2_3-7700780	24.57		C12-7813342	14.585		C_2_5-5829798	5.84		U0782-18143	20.425		C35-1296960	41.61
C10-12368782	8.375		C29-3260262	17.125		C_2_2-9472768	11.675		C28-1164980	12.09		C_2_7-2476247	21.69		C9-5066603	5		C_2_1-7596294	4.17		C_2_6-8156331	10.425		C_2_3-7701257	24.57		C12-7816115	14.585		C_2_5-5830417	5.84		U2721-37630	20.425		C35-1305525	41.61
C10-12369382	8.375		C29-3300115	17.125		C_2_2-9474421	11.675		C28-1165385	12.09		C_2_7-2478392	21.69		C9-5068509	5		C_2_1-7598079	4.17		C_2_6-8157043	10.425		C_2_3-7701875	24.57		C12-7820129	14.585		C_2_5-5831373	5.84		U3136-4996	20.425		C35-1306739	41.61
C10-12370501	8.375		C29-3309538	17.125		C_2_2-9478105	11.675		C28-1165841	12.09		C_2_7-2478508	21.69		C9-5070715	5		C_2_1-7598736	4.17		C_2_6-8158621	10.425		C_2_3-7702461	24.57		C12-7825054	14.585		C_2_5-5832921	5.84		U3345-15782	20.425		C35-1307146	41.61
C10-12371319	8.375		C29-3316038	17.125		C_2_2-9479826	11.675		C28-1165952	12.09		C_2_7-2478798	21.69		C9-5073231	5		C_2_1-7609817	4.17		C_2_6-8159353	10.425		C_2_3-7702958	24.57		C12-7828570	14.585		C_2_5-5833066	5.84		U3582-111385	20.425		U0183-9122	41.61
C10-12373056	8.375		C29-3333538	17.125		C_2_2-9480846	11.675		C28-1166378	12.09		C_2_7-2476632	22.105		C9-5073727	5		C_2_1-7611993	4.17		C_2_6-8164779	10.425		C_2_3-7704332	24.57		C12-7832677	14.585		C_2_5-5833410	5.84		U3582-112118	20.425		U0183-10128	41.61
C10-12373255	8.375		C29-3336391	17.125		C_2_2-9494364	11.675		C28-1167030	12.09		C_2_7-2476858	22.105		C9-5090021	5		C_2_1-7612970	4.17		C_2_6-8168356	10.425		C_2_3-7704647	24.57		C12-7833607	14.585		C_2_5-5833663	5.84		U3582-119858	20.425		U0183-10813	41.61
C10-12373382	8.375		C29-3336768	17.545		C_2_2-9494823	11.675		C28-1167242	12.09		C_2_7-2477000	22.105		C9-5093145	5		C_2_1-7613763	4.17		C_2_6-7936134	10.845		C_2_3-7705639	24.57		C12-7833979	14.585		C_2_5-5834156	5.84		U3582-120846	20.425		U0183-11271	41.61
C10-12379822	8.375		C29-3343760	17.545		C_2_2-9496488	11.675		C28-1169109	12.09		C_2_7-2494612	22.105		C9-5105527	5		C_2_1-7613983	4.17		C_2_6-7956376	10.845		C_2_3-7708576	24.57		C12-7838183	14.585		C_2_5-5834480	5.84		U3582-126183	20.425		U0183-37428	41.61
C10-12381921	8.375		C29-3344908	17.545		C_2_2-9497598	11.675		C28-1170383	12.09		C_2_7-2495597	22.94		C9-4946858	5.42		C_2_1-7615333	4.17		C_2_6-7962120	10.845		C_2_3-7709184	24.57		C12-7842954	14.585		C_2_5-5834694	5.84		U3751-9257	20.425		U0183-76594	41.61
C10-12382437	8.375		C29-3356207	17.545		C_2_2-9497731	11.675		C28-1171352	12.09		C_2_7-2505608	22.94		C9-4957544	5.42		C_2_1-7615838	4.17		C_2_6-8059435	10.845		C_2_3-7710253	24.57		C12-7848579	14.585		C_2_5-5835790	5.84		U3751-33294	20.425		U0183-116996	41.61
C10-12382855	8.375		C29-3368741	17.545		C_2_2-9498516	11.675		C28-1173053	12.09		C_2_7-2507472	22.94		C9-4969377	5.42		C_2_1-7616992	4.17		C_2_6-8060022	10.845		C_2_3-7711515	24.57		C12-7852136	14.585		C_2_5-5848580	5.84		U3851-6702	20.425		U0183-2488	42.03
C10-12383697	8.375		C29-3377668	17.545		C_2_2-9499194	11.675		C28-1173408	12.09		C_2_7-2508227	22.94		C9-4971377	5.42		C_2_1-7632938	4.17		C_2_6-8061336	10.845		C_2_3-7712233	24.57		C12-7853515	14.585		C_2_5-5851120	5.84		U4527-6662	20.425		C35-990665	43.28
C10-12384466	8.375		C29-3391335	17.96		C_2_2-9499514	11.675		C28-1175830	12.09		C_2_7-2509097	22.94		C9-4973679	5.42		C_2_1-7637356	4.17		C_2_6-8088396	10.845		C_2_3-7714466	24.57		C12-7854803	14.585		C_2_5-5852196	5.84		U4527-18569	20.425		C35-1037772	43.28
C10-12387767	8.375		C29-3470920	18.375		C_2_2-9500232	11.675		C28-1177532	12.09		C_2_7-2509228	22.94		C9-4979596	5.42		C_2_1-7639178	4.17		C_2_6-8089555	10.845		C_2_3-7715167	24.57		C12-7854913	14.585		C_2_5-5853561	5.84		U4527-25515	20.425		C35-1057000	43.28
C10-12395553	8.375		C29-3501573	18.375		C_2_2-9501243	11.675		C28-1178594	12.09		C_2_7-2509512	22.94		C9-4987889	5.42		C_2_1-7644433	4.17		C_2_6-8090797	10.845		C_2_3-7718558	24.57		C12-7855231	14.585		C_2_5-5855952	5.84		U4527-44877	20.425		C35-1063065	43.28
C10-12101282	8.795		C29-3611009	18.375		C_2_2-9501986	11.675		C28-1197382	12.09		C_2_7-2510101	22.94		C9-4990281	5.42		C_2_1-7645950	4.17		C_2_6-8091233	10.845		C_2_3-7720525	24.57		C12-7855357	14.585		C_2_5-5858218	5.84		U4527-60730	20.425		C35-1095121	43.28
C10-12114420	8.795		C29-3631369	18.375		C_2_2-9502535	11.675		C28-1198000	12.09		C_2_7-2510466	22.94		C9-4991075	5.42		C_2_1-7648438	4.17		C_2_6-8092531	10.845		C_2_3-7722293	24.57		C12-7855582	14.585		C_2_5-5860253	5.84		U4946-14430	20.425		C35-967480	44.115
C10-12120147	8.795		U1469-2530	20.46		C_2_2-9513560	11.675		C28-1199262	12.09		C_2_7-2510693	22.94		C9-4991198	5.42		C_2_1-7649353	4.17		C_2_6-8093411	10.845		C_2_3-7723785	24.57		C12-7855901	14.585		C_2_5-5635400	6.255		U5026-6971	20.425		C35-954277	44.53
C10-12127389	8.795		C18-64212	33.425		C_2_2-9520899	11.675		C28-1199672	12.09		C_2_7-2511403	22.94		C9-4992733	5.42		C_2_1-7651536	4.17		C_2_6-8096508	10.845		C_2_3-7724024	24.57		C12-7857820	14.585		C_2_5-5636142	6.255		U5026-9820	20.425		C35-951566	44.945
C10-12144994	8.795		C18-68071	33.425		C_2_2-9521182	11.675		C28-1200047	12.09		C_2_7-2512947	22.94		C9-4994586	5.42		C_2_1-7651912	4.17		C_2_6-8098168	10.845		C_2_3-7725782	24.57		C12-7859365	14.585		C_2_5-5636520	6.255		U5026-64643	20.425		C35-541606	45.365
C10-12158970	8.795		C18-88721	33.425		C_2_2-9521394	11.675		C28-1202082	12.09		C_2_7-2513732	22.94		C9-4999302	5.42		C_2_1-7652218	4.17		C_2_6-8098496	10.845		C_2_3-7730369	24.57		C12-7862709	14.585		C_2_5-5636731	6.255		U5026-73837	20.425		C35-542277	45.365
C10-12165119	8.795		C18-108253	34.265		C_2_2-9523268	11.675		C28-1204507	12.09		C_2_7-2515799	22.94		C9-5001000	5.42		C_2_1-7652896	4.17		C_2_6-8099022	10.845		C_2_3-7731748	24.57		C12-7869777	14.585		C_2_5-5637908	6.255		U5026-86103	20.425		C35-543006	45.365
C10-12165979	8.795		C18-2163	34.68		C_2_2-9532699	11.675		C28-1205201	12.09		C_2_7-2516129	22.94		C9-5001126	5.42		C_2_1-7653625	4.17		C_2_6-8100852	10.845		C_2_3-7732095	24.57		C12-7870161	14.585		C_2_5-5639453	6.255		U5051-38366	20.425		C35-572263	45.365
C10-12166480	8.795		C18-109452	34.68		C_2_2-9534761	11.675		C28-1214868	12.09		C_2_7-2520723	22.94		C9-5002980	5.42		C_2_1-7655309	4.17		C_2_6-8102122	10.845		C_2_3-7733116	24.57		C12-7870558	14.585		C_2_5-5639850	6.255		U5051-116803	20.425		C35-572963	45.365
C10-12172262	8.795		C18-120114	35.095		C_2_2-9536725	11.675		C28-1219342	12.09		C_2_7-2520824	22.94		C9-5016645	5.42		C_2_1-7655523	4.17		C_2_6-8105015	10.845		C_2_3-7734448	24.57		C12-7871587	14.585		C_2_5-5642289	6.255		U5051-139918	20.425		C35-671732	45.365
C10-12173483	8.795		C18-124325	35.095		C_2_2-9539139	11.675		C28-1220773	12.09		C_2_7-2522852	22.94		C9-5017657	5.42		C_2_1-7656892	4.17		C_2_6-8106139	10.845		C_2_3-7735999	24.57		C12-7871889	14.585		C_2_5-5644070	6.255		U5051-160861	20.425		C35-785451	45.365
C10-12173939	8.795		C18-140555	35.515		C_2_2-9540624	11.675		C28-1288312	12.09		C_2_7-2527645	22.94		C9-5018634	5.42		C_2_1-7658085	4.17		C_2_6-8107515	10.845		C_2_3-7747633	24.57		C12-7873126	14.585		C_2_5-5644796	6.255		U5060-12989	20.425		C35-786114	45.365
C10-12175076	8.795		C18-231396	35.515		C_2_2-9542037	11.675		C28-1345274	12.09		C_2_7-2527983	22.94		C9-5022666	5.42		C_2_1-7662877	4.17		C_2_6-8107889	10.845		C_2_3-7748832	24.57		C12-7873812	14.585		C_2_5-5646166	6.255		U5060-21596	20.425		C35-885896	45.365
C10-12177618	8.795		C18-253156	35.93		C_2_2-9543175	11.675		C28-1353535	12.09		C_2_7-2529469	22.94		C9-5023685	5.42		C_2_1-7665023	4.17		C_2_6-8108804	10.845		C_2_3-7749559	24.57		C12-7874155	14.585		C_2_5-5647518	6.255		U5060-42546	20.425		C35-886259	45.365
C10-12178463	8.795		C18-281599	35.93		C_2_2-9544080	11.675		C28-1031668	12.505		C_2_7-2530698	22.94		C9-5026446	5.42		C_2_1-7665163	4.17		C_2_6-8109733	10.845		C_2_3-7749793	24.57		C12-7877691	14.585		C_2_5-5845821	6.255		U5229-32931	20.425		C35-887103	45.365
C10-12180794	8.795		C18-317564	35.93		C_2_2-9546447	11.675		C28-1047628	12.505		C_2_7-2531942	22.94		C9-5028942	5.42		C_2_1-7665821	4.17		C_2_6-8110295	10.845		C_2_3-7753064	24.57		C12-7883795	14.585		C_2_5-5846506	6.255		U5229-51446	20.425		C35-887498	45.365
C10-12188553	8.795		C18-359770	35.93		C_2_2-9549848	11.675		C28-1050333	12.505		C_2_7-2532383	22.94		C9-4883306	5.835		C_2_1-7666985	4.17		C_2_6-8110539	10.845		C_2_3-7754323	24.57		C12-7885010	14.585		C_2_5-5847226	6.255		C6-1062358	20.84		C35-887797	45.365
C10-12190485	8.795		C18-365206	35.93		C_2_2-9551633	11.675		C28-1052933	12.505		C_2_7-2534948	22.94		C9-4894050	5.835		C_2_1-7667112	4.17		C_2_6-8111968	10.845		C_2_3-7754995	24.57		C12-7885722	14.585		C_2_5-5484567	6.67		C6-1123919	20.84		C35-890732	45.365
C10-12190770	8.795		C18-407153	36.345		C_2_2-9554524	11.675		C28-1053324	12.505		C_2_7-2538163	22.94		C9-4869566	7.5		C_2_1-7667482	4.17		C_2_6-8112289	10.845		C_2_3-7755313	24.57		C12-7886530	14.585		C_2_5-5456673	7.085		C6-1131510	20.84		C35-896116	45.365
C10-12191721	8.795		C18-408857	36.345		C_2_2-9557622	11.675		C28-1057296	12.505		C_2_7-2543079	22.94		C9-4840466	8.335		C_2_1-7667890	4.17		C_2_6-8116349	10.845		C_2_3-7755679	24.57		C12-7886825	14.585		C_2_5-5456818	7.085		C6-1138861	20.84		C35-896524	45.365
C10-12194763	8.795		C18-436829	36.345		C_2_2-9558962	11.675		C28-1057681	12.505		C_2_7-2544368	22.94		C9-4845073	8.335		C_2_1-7668172	4.17		C_2_6-8117362	10.845		C_2_3-7756913	24.57		C12-7889038	14.585		C_2_5-5459173	7.085		C6-1160093	20.84		C35-897622	45.365
C10-12195406	8.795		C18-437077	36.345		C_2_2-9559702	11.675		C28-1059047	12.505		C_2_7-2545315	22.94		C9-4775536	9.165		C_2_1-7669823	4.17		C_2_6-8119392	10.845		C_2_3-7757217	24.57		C12-7889339	14.585		C_2_5-5463566	7.085		C6-1161557	20.84		C35-899385	45.365
C10-12199628	8.795		C18-462392	36.345		C_2_2-9561602	11.675		C28-1059572	12.505		C_2_7-2546755	22.94		C9-4779804	9.165		C_2_1-7672500	4.17		C_2_6-8123014	10.845		C_2_3-7757408	24.57		C12-7891294	14.585		C_2_5-5466988	7.085		C6-1164846	20.84		C35-904011	45.365
C10-12201364	8.795		C18-491741	36.765		C_2_2-9567351	11.675		C28-1060835	12.505		C_2_7-2546980	22.94		C9-4784432	9.165		C_2_1-7676559	4.17		C_2_6-7844010	11.675		C_2_3-7759258	24.57		C12-7893401	14.585		C_2_5-5483773	7.085		C6-1180419	20.84		C35-904663	45.365
C10-12209861	8.795		C18-508186	36.765		C_2_2-9569717	11.675		C28-1061042	12.505		C_2_7-2547703	22.94		C9-4746147	9.585		C_2_1-7677832	4.17		C_2_6-7849563	11.675		C_2_3-7760115	24.57		C12-7894520	14.585		C_2_5-5484853	7.085		C6-1185117	20.84		C35-906099	45.365
C10-12210442	8.795		C18-550824	36.765		C_2_2-9571333	11.675		C28-1061358	12.505		C_2_7-2548627	22.94		C9-4759758	9.585		C_2_1-7678394	4.17		C_2_6-7871652	11.675		C_2_3-7760619	24.57		C12-7894820	14.585		C_2_5-5147258	7.505		C6-1186874	20.84		C35-906856	45.365
C10-12213516	8.795		C18-657886	37.18		C_2_2-9572014	11.675		C28-1062363	12.505		C_2_7-2549113	22.94		C9-4586501	10.005		C_2_1-7678647	4.17		C_2_6-7883530	11.675		C_2_3-7760953	24.57		C12-7894952	14.585		C_2_5-5185366	7.505		C6-1192168	20.84		C35-909431	45.365
C10-12213748	8.795		C18-677801	37.18		C_2_2-9573460	11.675		C28-1063476	12.505		C_2_7-2549298	22.94		C9-4600285	10.005		C_2_1-7679080	4.17		C_2_6-7883778	11.675		C_2_3-7761170	24.57		C12-7896364	14.585		C_2_5-5237038	7.505		C6-1212489	20.84		C35-910885	45.365
C10-12218720	8.795		C18-812873	37.18		C_2_2-9574615	11.675		C28-1064102	12.505		C_2_7-2549639	22.94		C9-4608068	10.005		C_2_1-7680869	4.17		C_2_6-7886334	11.675		C_2_3-7761539	24.57		C12-7896566	14.585		C_2_5-5241171	7.505		C6-1282760	20.84		C35-912758	45.365
C10-12221956	8.795		C18-760224	37.595		C_2_2-9582974	11.675		C28-1064675	12.505		C_2_7-2550301	22.94		C9-4625460	10.005		C_2_1-7681171	4.17		C_2_6-7886674	11.675		C_2_3-7762539	24.57		C12-7900910	14.585		C_2_5-5259405	7.505		C6-1291755	20.84		C35-914385	45.365
C10-12228415	8.795		C18-761001	37.595		C_2_2-9583132	11.675		C28-1065642	12.505		C_2_7-2555390	22.94		C9-4657520	10.005		C_2_1-7682886	4.17		C_2_6-7887690	11.675		C_2_3-7762736	24.57		C12-7905744	14.585		C_2_5-5260312	7.505		C6-1295804	20.84		C35-917005	45.365
C10-12229082	8.795		C18-834718	37.595		C_2_2-9585144	11.675		C28-1066165	12.505		C_2_7-2556387	22.94		C9-4673299	10.005		C_2_1-7683226	4.17		C_2_6-7889994	11.675		C_2_3-7763857	24.57		C12-7909788	14.585		C_2_5-5268847	7.505		C6-1327429	20.84		C35-917271	45.365
C10-12230250	8.795		C18-1913293	39.265		C_2_2-9594189	11.675		C28-1068474	12.505		C_2_7-2557389	22.94		C9-4555601	10.42		C_2_1-7684908	4.17		C_2_6-7892382	11.675		C_2_3-7763968	24.57		C12-7910346	14.585		C_2_5-5304595	7.505		U0694-25286	20.84		C35-920648	45.365
C10-12231403	8.795		C18-2078514	39.265		C_2_2-9595476	11.675		C28-1069607	12.505		C_2_7-2557861	22.94		C9-4550898	10.835		C_2_1-7685282	4.17		C_2_6-7894419	11.675		C_2_3-7767607	24.57		C12-7911869	14.585		C_2_5-5117136	7.92		U2721-25034	20.84		C35-925946	45.365
C10-12244913	8.795		C18-2078783	39.265		C_2_2-9595636	11.675		C28-1070039	12.505		C_2_7-2563597	22.94		C9-4539603	12.085		C_2_1-7685731	4.17		C_2_6-7895308	11.675		C_2_3-7770988	24.57		C12-7914216	14.585		C_2_5-5124408	7.92		U0236-54847	21.26		C35-927485	45.365
C10-12248169	8.795		C18-2079199	39.265		C_2_2-9596291	11.675		C28-1071620	12.505		C_2_7-2563853	22.94		C9-4503696	12.5		C_2_1-7687830	4.17		C_2_6-7793508	12.09		C_2_3-7772220	24.57		C12-7915156	14.585		C_2_5-5127773	7.92		U0694-35112	21.26		C35-928324	45.365
C10-12261424	8.795		C18-2079632	39.265		C_2_2-9612445	11.675		C28-1072485	12.505		C_2_7-2564962	22.94		C9-4467500	12.92		C_2_1-7688007	4.17		C_2_6-7816445	12.09		C_2_3-7774872	24.57		C12-7915847	14.585		C_2_5-5069711	8.335		U3557-62195	21.26		C35-929407	45.365
C10-12263612	8.795		C18-2080013	39.265		C_2_2-9631177	11.675		C28-1073627	12.505		C_2_7-2566668	22.94		C9-4483931	12.92		C_2_1-7688201	4.17		C_2_6-7848136	12.09		C_2_3-7778844	24.57		C12-7919848	14.585		C_2_5-5088502	8.335		U3582-112561	21.26		C35-930653	45.365
C10-12264903	8.795		C18-2080116	39.265		C_2_2-9346673	12.09		C28-1074692	12.505		C_2_7-2567650	22.94		C9-4488768	12.92		C_2_1-7688327	4.17		C_2_6-7894903	12.09		C_2_3-7781713	24.57		C12-7921051	14.585		C_2_5-5097408	8.335		U5044-3210	21.26		C35-932054	45.365
C10-12275028	8.795		C18-2080549	39.265		C_2_2-9351359	12.09		C28-1074910	12.505		C_2_7-2572241	22.94		C9-4405855	13.335		C_2_1-7689509	4.17		C_2_6-7911660	12.09		C_2_3-7782169	24.57		C12-7921977	14.585		C_2_5-4941623	9.17		U5060-27904	21.26		C35-934444	45.365
C10-12277398	8.795		C18-2080764	39.265		C_2_2-9354150	12.09		C28-1077082	12.505		C_2_7-2579544	22.94		C9-4458488	13.335		C_2_1-7690001	4.17		C_2_6-7771119	12.51		C_2_3-7786306	24.57		C12-7922816	14.585		C_2_5-4953561	9.17		U5229-34431	21.26		C35-557425	45.78
C10-12283281	8.795		C18-1789818	39.68		C_2_2-9357283	12.09		C28-1079538	12.505		C_2_7-2580354	22.94		C9-4354745	13.75		C_2_1-7691632	4.17		C_2_6-7730341	12.925		C_2_3-7789141	24.57		C12-7923100	14.585		C_2_5-4994528	9.17		C6-1341583	22.09		C35-558027	45.78
C10-12285300	8.795		C18-1790377	39.68		C_2_2-9359714	12.09		C28-1079735	12.505		C_2_7-2582499	22.94		C9-4400081	13.75		C_2_1-7691894	4.17		C_2_6-7748246	12.925		C_2_3-7789305	24.57		C12-7925797	14.585		C_2_5-5028856	9.17		C6-1339411	22.51		C35-564926	45.78
C10-12289102	8.795		C18-1790665	39.68		C_2_2-9360820	12.09		C28-1080613	12.505		C_2_7-2584105	22.94		C9-4249332	15.42		C_2_1-7697023	4.17		C_2_6-7669136	13.34		C_2_3-7790613	24.57		C12-7926556	14.585		C_2_5-4913542	9.585		C6-1389935	23.345		C35-565617	45.78
C10-12294932	8.795		C18-1792841	39.68		C_2_2-9361638	12.09		C28-1081980	12.505		C_2_7-2584925	22.94		C9-4269879	15.42		C_2_1-7697896	4.17		C_2_6-7727004	13.34		C_2_3-7790960	24.57		C12-7927703	14.585		C_2_5-4916611	9.585		C6-1406312	23.345		C35-568876	45.78
C10-12297712	8.795		C18-1795976	39.68		C_2_2-9430924	12.09		C28-1083745	12.505		C_2_7-2588587	22.94		C9-4341566	15.42		C_2_1-7698028	4.17		C_2_6-7575235	13.755		C_2_3-7796403	24.57		C12-7928665	14.585		C_2_5-4979989	9.585		C6-1557086	23.345		C35-570356	45.78
C10-12301288	8.795		C18-1796373	39.68		C_2_2-9431752	12.09		C28-1084130	12.505		C_2_7-2591356	22.94		C9-4047591	16.255		C_2_1-7698334	4.17		C_2_6-7576154	13.755		C_2_3-7800473	24.57		C12-7868701	15		C_2_5-4812551	10.005		C6-1571923	23.345		C35-574432	45.78
C10-12302879	8.795		C18-1796906	39.68		C_2_2-9223951	12.51		C28-1088368	12.505		C_2_7-2599587	22.94		C9-4048373	16.255		C_2_1-7698567	4.17		C_2_6-7597461	13.755		C_2_3-7804208	24.57		C12-7869666	15		C_2_5-4824783	10.005		C6-1577567	23.345		C35-585194	45.78
C10-12303216	8.795		C18-1797007	39.68		C_2_2-9225061	12.51		C28-1089451	12.505		C_2_7-2601518	22.94		C9-4055717	16.255		C_2_1-7699604	4.17		C_2_6-7648161	13.755		C_2_3-7805545	24.57		C12-7875096	15		C_2_5-4870653	10.005		C6-1593396	23.345		C35-598154	45.78
C10-12303936	8.795		C18-1798933	39.68		C_2_2-9238567	12.51		C28-1090822	12.505		C_2_7-2601827	22.94		C9-4057145	16.255		C_2_1-7699885	4.17		C_2_6-7715400	13.755		C_2_3-7806665	24.57		C12-7875477	15		C_2_5-4891714	10.005		C6-1602971	23.345		C35-606337	45.78
C10-12304246	8.795		C18-1799999	39.68		C_2_2-9035423	12.925		C28-1091118	12.505		C_2_7-2603767	22.94		C9-4058843	16.255		C_2_1-7700027	4.17		C_2_6-7571659	14.175		C_2_3-7806918	24.57		C12-7834883	15.42		C_2_5-4748111	10.42		C6-1635508	23.345		C35-607572	45.78
C10-12304981	8.795		C18-1800991	39.68		C_2_2-9047445	12.925		C28-1094580	12.505		C_2_7-2605934	22.94		C9-4073820	16.255		C_2_1-7700262	4.17		C_2_6-7570202	14.595		C_2_3-7807425	24.57		C12-7836197	15.42		C_2_5-4800548	10.42		C6-1655325	23.345		C35-617088	45.78
C10-12305339	8.795		C18-1804653	39.68		C_2_2-9075506	12.925		C28-1096606	12.505		C_2_7-2612104	22.94		C9-4099458	16.255		C_2_1-7700457	4.17		C_2_6-7569369	15.01		C_2_3-7808373	24.57		C12-7864191	15.42		C_2_5-4667064	11.255		C6-1699866	23.345		C35-631209	45.78
C10-12305711	8.795		C18-1805690	39.68		C_2_2-9082136	12.925		C28-1099421	12.505		C_2_7-2616151	22.94		C9-4101368	16.255		C_2_1-7700933	4.17		C_2_6-7545379	15.425		C_2_3-7811087	24.57		C12-7864295	15.42		C_2_5-4744768	11.255		C6-1707715	23.345		C35-632385	45.78
C10-12305870	8.795		C18-1806428	39.68		C_2_2-9085195	12.925		C28-1103367	12.505		C_2_7-2616749	22.94		C9-4135543	16.255		C_2_1-7703328	4.17		C_2_6-7519957	15.84		C_2_3-7811799	24.57		C12-7864729	15.42		C_2_5-4746167	11.255		C6-1720600	23.345		C35-642401	45.78
C10-12306037	8.795		C18-1807119	39.68		C_2_2-9087296	12.925		C28-1105993	12.505		C_2_7-2617843	22.94		C9-4184548	16.255		C_2_1-7706157	4.17		C_2_6-7530575	15.84		C_2_3-7813443	24.57		C12-7864848	15.42		C_2_5-4517872	11.67		C6-1725463	23.345		C35-642567	45.78
C10-12310798	8.795		C18-1807740	39.68		C_2_2-9089004	12.925		C28-1106556	12.505		C_2_7-2619556	22.94		C9-4222836	16.255		C_2_1-7706982	4.17		C_2_6-7276312	16.255		C_2_3-7814813	24.57		C12-7865006	15.42		C_2_5-4664228	11.67		C6-1728436	23.345		C35-643598	45.78
C10-12312353	8.795		C18-1810139	39.68		C_2_2-9091378	12.925		C28-1107222	12.505		C_2_7-2620598	22.94		C9-3986204	16.67		C_2_1-7707285	4.17		C_2_6-7277062	16.255		C_2_3-7815101	24.57		C12-7865108	15.42		C_2_5-4516652	12.09		C6-1732752	23.345		C35-644721	45.78
C10-12317808	8.795		C18-1813844	39.68		C_2_2-9098387	12.925		C28-1108981	12.505		C_2_7-2623384	22.94		C9-3987490	16.67		C_2_1-7710073	4.17		C_2_6-7498312	16.255		C_2_3-7815673	24.57		C12-7865242	15.42		C_2_5-4441946	12.505		C6-1799426	23.76		C35-646123	45.78
C10-12319707	8.795		C18-1815121	39.68		C_2_2-9099519	12.925		C28-1110570	12.505		C_2_7-2625017	22.94		C9-3989786	16.67		C_2_1-7710915	4.17		C_2_6-7263213	16.675		C_2_3-7817927	24.57		C12-7867723	15.42		C_2_5-4462786	12.505		C6-1807891	23.76		C35-651433	45.78
C10-12320702	8.795		C18-1816600	39.68		C_2_2-9104344	12.925		C28-1115584	12.505		C_2_7-2628553	22.94		C9-3995615	16.67		C_2_1-7714023	4.17		C_2_6-7267615	16.675		C_2_3-7818185	24.57		C12-7867874	15.42		C_2_5-4470175	12.505		C6-1815155	23.76		C35-652402	45.78
C10-12321536	8.795		C18-1817122	39.68		C_2_2-9104878	12.925		C28-1118984	12.505		C_2_7-2631629	22.94		C9-3998360	16.67		C_2_1-7714652	4.17		C_2_6-7268783	16.675		C_2_3-7818638	24.57		C12-7570510	15.835		C_2_5-4501145	12.505		C6-1831000	23.76		C35-653404	45.78
C10-12322371	8.795		C18-1817255	39.68		C_2_2-9105945	12.925		C28-1119660	12.505		C_2_7-2632069	22.94		C9-4001828	16.67		C_2_1-7716841	4.17		C_2_6-7270835	16.675		C_2_3-7819868	24.57		C12-7485037	16.255		C_2_5-4374808	12.925		C6-1840316	23.76		C35-653710	45.78
C10-12323622	8.795		C18-1817429	39.68		C_2_2-9106629	12.925		C28-1121711	12.505		C_2_7-2633798	22.94		C9-4003754	16.67		C_2_1-7717195	4.17		C_2_6-7271507	16.675		C_2_3-7823683	24.57		C12-7490757	16.255		C_2_5-4430993	12.925		C6-1845446	23.76		C35-653814	45.78
C10-12324611	8.795		C18-1827041	39.68		C_2_2-9107696	12.925		C28-1122336	12.505		C_2_7-2635983	22.94		C9-4011048	16.67		C_2_1-7723093	4.17		C_2_6-7278420	16.675		C_2_3-7838551	24.57		C12-7502374	16.255		C_2_5-4440508	12.925		C6-1855133	23.76		C35-653921	45.78
C10-12327245	8.795		C18-1827913	39.68		C_2_2-9116405	12.925		C28-1122688	12.505		C_2_7-2666305	22.94		C9-4012312	16.67		C_2_1-7725391	4.17		C_2_6-7281207	16.675		C_2_3-7839029	24.57		C12-7524251	16.255		C_2_5-4358196	13.34		C6-1857670	23.76		C35-654183	45.78
C10-12327820	8.795		C18-1831103	39.68		C_2_2-9197351	12.925		C28-1123261	12.505		C_2_7-2899578	24.195		C9-4013865	16.67		C_2_1-7734394	4.17		C_2_6-7286027	16.675		C_2_3-7840878	24.57		C12-7482857	16.67		C_2_5-4359133	13.34		C6-1893511	23.76		C35-663133	45.78
C10-12332177	8.795		C18-1833920	39.68		C_2_2-9199620	12.925		C28-1125553	12.505		C_2_7-2900764	24.195		C9-4014200	16.67		C_2_1-7735433	4.17		C_2_6-7304919	16.675		C_2_3-7842572	24.57		C12-7382488	18.755		C_2_5-4288423	14.17		C6-1894061	23.76		C35-664965	45.78
C10-12332844	8.795		C18-1838616	39.68		C_2_2-9202496	12.925		C28-1125876	12.505		C_2_7-2902875	24.195		C9-4014518	16.67		C_2_1-6066922	4.585		C_2_6-7312779	16.675		C_2_3-7843732	24.57		C12-7430680	18.755		C_2_5-4329816	14.17		C6-1899685	23.76		C35-688197	45.78
C10-12336431	8.795		C18-1839158	39.68		C_2_2-9204479	12.925		C28-1127554	12.505		C_2_7-2904238	24.195		C9-4015889	16.67		C_2_1-6070854	4.585		C_2_6-7313387	16.675		C_2_3-7850503	24.57		C12-7448769	18.755		C_2_5-4341365	14.17		C6-2122375	24.18		C35-688495	45.78
C10-12337784	8.795		C18-1841516	39.68		C_2_2-9207134	12.925		C28-1130490	12.505		C_2_7-2909425	24.195		C9-4020217	16.67		C_2_1-6071410	4.585		C_2_6-7319972	16.675		C_2_3-7853280	24.57		C12-7288376	19.17		C_2_5-4243499	14.59		C6-2128892	24.18		C35-688892	45.78
C10-12338266	8.795		C18-1842574	39.68		C_2_2-9209194	12.925		C28-1131051	12.505		C_2_7-2913158	24.195		C9-4020840	16.67		C_2_1-6073047	4.585		C_2_6-7321385	16.675		C_2_3-7853998	24.57		C12-7330958	19.17		C_2_5-4208278	15.01		C6-2139993	24.18		C35-719620	45.78
C10-12338480	8.795		C18-1843602	39.68		C_2_2-9209499	12.925		C28-1131648	12.505		C_2_7-2913529	24.195		C9-4022476	16.67		C_2_1-6077434	4.585		C_2_6-7322844	16.675		C_2_3-7854752	24.57		C12-7343924	19.17		C_2_5-4229639	15.01		C6-2146345	24.18		C35-722193	45.78
C10-12339424	8.795		C18-1850788	39.68		C_2_2-9211682	12.925		C28-1135290	12.505		C_2_7-2914123	24.195		C9-4023661	16.67		C_2_1-6079428	4.585		C_2_6-7325543	16.675		C_2_3-7855543	24.57		C12-7260375	19.585		C_2_5-4231521	15.01		C6-2152598	24.18		C35-743487	45.78
C10-12339545	8.795		C18-1851439	39.68		C_2_2-9212715	12.925		C28-1017512	12.92		C_2_7-2914802	24.195		C9-4025544	16.67		C_2_1-6086345	4.585		C_2_6-7326665	16.675		C_2_3-7856669	24.57		C12-7261354	19.585		C_2_5-4236277	15.01		C6-2166269	24.595		C35-744685	45.78
C10-12340636	8.795		C18-1852347	39.68		C_2_2-9213163	12.925		C28-1075045	12.92		C_2_7-2915249	24.195		C9-4028621	16.67		C_2_1-6089055	4.585		C_2_6-7327505	16.675		C_2_3-7892732	24.57		C12-7249648	20		C_2_5-4189854	15.425		C6-2167154	24.595		C35-753259	45.78
C10-12342657	8.795		C18-1853684	39.68		C_2_2-9221989	12.925		C28-1076211	12.92		C_2_7-2915555	24.195		C9-4045171	16.67		C_2_1-6091594	4.585		C_2_6-7330632	16.675		C_2_3-7408882	25.4		C12-7251479	20		C_2_5-4197872	15.425		C6-2181063	24.595		C35-753861	45.78
C10-12343492	8.795		C18-1868119	39.68		C_2_2-8986431	13.345		C28-1008264	13.34		C_2_7-2920574	24.195		C9-4050285	16.67		C_2_1-6092882	4.585		C_2_6-7355805	16.675		C_2_3-7457987	25.4		C12-7189254	20.42		U2028-1504	19.6		C6-2185310	24.595		C35-754758	45.78
C10-12343764	8.795		C18-1868477	39.68		C_2_2-9006131	13.345		C28-989747	13.755		C_2_7-2886316	24.61		C9-4051968	16.67		C_2_1-6094108	4.585		C_2_6-7357608	16.675		C_2_3-7465424	25.4		C12-7239144	20.42		C38-133381	28.895		C6-2193086	24.595		C35-756489	45.78
C10-12344496	8.795		C18-1870428	39.68		C_2_2-9011047	13.345		C28-939329	14.59		C_2_7-2893205	24.61		C9-4053316	16.67		C_2_1-6102325	4.585		C_2_6-7426630	16.675		C_2_3-7469296	25.4		C12-7182066	20.835		C38-153999	28.895		C6-2242609	24.595		C35-757836	45.78
C10-12344723	8.795		C18-1870743	39.68		C_2_2-9022272	13.345		C28-950800	14.59		C_2_7-2897374	24.61		C9-4055305	16.67		C_2_1-6104214	4.585		C_2_6-7453310	16.675		C_2_3-7470432	25.4		C12-7156310	21.255		C38-2870	29.315		C6-2257525	24.595		C35-758970	45.78
C10-12348153	8.795		C18-1870903	39.68		C_2_2-8895536	13.76		C28-952078	14.59		C_2_7-2907856	24.61		C9-3957258	17.09		C_2_1-6115409	4.585		C_2_6-7459075	16.675		C_2_3-7470822	25.4		C12-7140757	21.67		C38-8835	29.315		C6-2281698	24.595		C35-761036	45.78
C10-12357515	8.795		C18-1871757	39.68		C_2_2-8911777	13.76		C28-934429	15.005		C_2_7-2909569	24.61		C9-3885358	17.505		C_2_1-6115981	4.585		C_2_6-7258623	17.095		C_2_3-7471398	25.4		C12-7114981	22.085		C38-25895	29.315		C6-2287661	24.595		C35-764759	45.78
C10-12358596	8.795		C18-1872080	39.68		C_2_2-8914388	13.76		C28-951447	15.005		C_2_7-2909731	24.61		C9-3791608	18.755		C_2_1-6117562	4.585		C_2_6-7223204	18.345		C_2_3-7471813	25.4		C12-7059625	22.92		C38-44533	29.315		C6-2296294	24.595		C35-766124	45.78
C10-12359011	8.795		C18-1873251	39.68		C_2_2-8923003	13.76		C28-867755	15.425		C_2_7-2911633	24.61		C9-3602507	19.17		C_2_1-6118429	4.585		C_2_6-7087211	18.76		C_2_3-7472118	25.4		C12-7004216	23.34		C38-18584	29.73		C6-2403782	24.595		C35-778575	45.78
C10-12361158	8.795		C18-1877411	39.68		C_2_2-8923912	13.76		C28-866130	15.84		C_2_7-2912859	24.61		C9-3665794	19.17		C_2_1-6119840	4.585		C_2_6-7092160	18.76		C_2_3-7473526	25.4		C12-7033650	23.34		C38-22870	29.73		C6-2405255	24.595		C35-783899	45.78
C10-12211361	9.21		C18-1878102	39.68		C_2_2-8924823	13.76		C28-860401	16.255		C_2_7-2916891	25.025		C9-3372754	19.585		C_2_1-6121386	4.585		C_2_6-7133595	18.76		C_2_3-7474018	25.4		C12-6985746	23.755		C38-165089	29.73		C6-2306643	25.01		C35-819521	45.78
C10-12212671	9.21		C18-1878585	39.68		C_2_2-8925388	13.76		C28-776866	16.67		C_2_7-2917365	25.025		C9-3436068	19.585		C_2_1-6122858	4.585		C_2_6-7134342	18.76		C_2_3-7477858	25.4		C12-6980048	24.17		C38-177327	29.73		C6-2348571	25.01		C35-819814	45.78
C10-12213098	9.21		C18-1881157	39.68		C_2_2-8926809	13.76		C28-801720	16.67		C_2_7-2917848	25.025		C9-3461267	19.585		C_2_1-6124493	4.585		C_2_6-7158005	18.76		C_2_3-7479459	25.4		C12-6948205	24.585		C38-232494	29.73		C6-2351165	25.01		C35-820912	45.78
C10-12213376	9.21		C18-1881967	39.68		C_2_2-8927837	13.76		C28-857243	16.67		C_2_7-2919158	25.025		C9-3472174	19.585		C_2_1-6126237	4.585		C_2_6-6954829	20.01		C_2_3-7480382	25.4		C12-6950199	24.585		C38-274575	29.73		C6-2366128	25.01		C35-823216	45.78
C10-12440207	9.21		C18-1882140	39.68		C_2_2-8929620	13.76		C28-765239	17.505		C_2_7-2919435	25.025		C9-3533938	19.585		C_2_1-6132097	4.585		C_2_6-7009845	20.01		C_2_3-7487421	25.4		C12-6883628	25		C38-276259	29.73		C6-2367371	25.01		C35-824437	45.78
C10-12442185	9.21		C18-1882620	39.68		C_2_2-8932091	13.76		C28-766177	17.505		C_2_7-2920237	25.025		C9-3332100	20.005		C_2_1-6135072	4.585		C_2_6-7068092	20.01		C_2_3-7488564	25.4		C12-6813615	26.255		C38-282808	29.73		C6-2380373	25.01		C35-824583	45.78
C10-12035550	10.045		C18-1883031	39.68		C_2_2-8944885	13.76		C28-769176	17.505		C_2_7-2922401	25.025		C9-3371448	20.005		C_2_1-6137915	4.585		C_2_6-6948765	20.425		C_2_3-7490227	25.4		C12-6619907	26.67		C38-314833	29.73		C6-2382879	25.01		C35-825593	45.78
C10-12036268	10.045		C18-1883515	39.68		C_2_2-8947898	13.76		C28-741977	17.92		C_2_7-2922784	25.025		C9-3329064	20.84		C_2_1-6142586	4.585		C_2_6-6907446	20.845		C_2_3-7493126	25.4		C12-6679669	26.67		C38-319486	29.73		C6-2385837	25.01		C35-826082	45.78
C10-12038590	10.045		C18-1886085	39.68		C_2_2-8968395	13.76		C28-742298	17.92		C_2_7-2924443	25.44		C9-3317005	21.255		C_2_1-6145312	4.585		C_2_6-6913228	21.26		C_2_3-7493598	25.4		C12-6704250	26.67		C38-325347	29.73		C6-2394402	25.01		C35-826885	45.78
C10-12040804	10.045		C18-1886823	39.68		C_2_2-8985042	13.76		C28-762296	17.92		C_2_7-2928048	25.44		C9-3311876	21.67		C_2_1-6146752	4.585		C_2_6-6866566	22.515		C_2_3-7493794	25.4		C12-6610544	27.085		C38-353322	29.73		C6-2395911	25.01		C35-827511	45.78
C10-12041720	10.045		C18-1887315	39.68		C_2_2-8985959	13.76		C28-715973	18.34		C_2_7-2930883	25.44		C9-3213876	22.085		C_2_1-6147275	4.585		C_2_6-6837654	22.93		C_2_3-7494396	25.4		C12-6555823	27.925		C38-392465	29.73		C6-2397609	25.01		C35-828995	45.78
C10-12045051	10.045		C18-1889544	39.68		C_2_2-8988666	13.76		C28-723608	18.34		C_2_7-2931867	25.44		C9-3218949	22.085		C_2_1-6147474	4.585		C_2_6-6761677	23.76		C_2_3-7494997	25.4		C12-6535191	28.755		C38-406918	29.73		C6-2398856	25.01		C35-842636	45.78
C10-12046851	10.045		C18-1889882	39.68		C_2_2-9001992	13.76		C28-723898	18.34		C_2_7-2932399	25.44		C9-3243213	22.085		C_2_1-6149665	4.585		C_2_6-6796993	23.76		C_2_3-7498971	25.4		C12-6429597	29.59		C38-478215	29.73		C6-2401445	25.01		C35-855838	45.78
C10-12049883	10.045		C18-1898996	39.68		C_2_2-9003854	13.76		C28-733611	18.34		C_2_7-2934058	25.44		C9-3280436	22.085		C_2_1-6153824	4.585		C_2_6-6727704	24.18		C_2_3-7505442	25.4		C12-6523229	29.59		C38-537222	29.73		C6-2402223	25.01		C35-544219	46.195
C10-12050439	10.045		C18-1906730	39.68		C_2_2-8875923	14.175		C28-623660	18.755		C_2_7-2935619	25.44		C9-3187384	22.92		C_2_1-6155750	4.585		C_2_6-6727856	24.18		C_2_3-7506002	25.4		U0600-14920	30.84		C38-545873	29.73		C6-2402429	25.01		C35-544849	46.195
C10-12051238	10.045		C18-1910893	39.68		C_2_2-8858159	14.59		C28-632795	18.755		C_2_7-2950553	25.86		C9-3164037	23.755		C_2_1-6156489	4.585		C_2_6-6704141	24.595		C_2_3-7506432	25.4		U0600-34370	30.84		C38-558931	29.73		C6-2407516	25.01		C35-550510	46.195
C10-12052098	10.045		C18-1912775	39.68		C_2_2-8859460	14.59		C28-642454	18.755		C_2_7-2951507	25.86		C9-3156758	24.585		C_2_1-6158354	4.585		C_2_6-6696964	25.01		C_2_3-7506654	25.4		U0600-64284	30.84		C38-601749	29.73		C6-2409962	25.01		C35-552137	46.195
C10-12052540	10.045		C18-1914894	39.68		C_2_2-8863596	14.59		C28-684572	18.755		C_2_7-2960276	25.86		C9-3111514	25.005		C_2_1-6160883	4.585		C_2_6-6691893	25.43		C_2_3-7509156	25.4		U0600-92593	30.84		C38-622115	29.73		C6-2411306	25.01		C35-554069	46.195
C10-12053880	10.045		C18-1916820	39.68		C_2_2-8825480	15.005		U3214-94901	20.84		C_2_7-2964064	25.86		C9-3155804	25.005		C_2_1-6165616	4.585		C_2_6-6652861	25.845		C_2_3-7512412	25.4		U0600-107693	30.84		C38-648003	29.73		C6-2413111	25.01		C35-555556	46.195
C10-12056382	10.045		C18-1918954	39.68		C_2_2-8834459	15.005		U3214-24021	21.255		C_2_7-2964292	25.86		C9-2886548	25.42		C_2_1-6167447	4.585		C_2_6-6651979	26.26		C_2_3-7514536	25.4		U0600-133149	30.84		C38-653008	30.145		C6-2415796	25.01		C35-567366	46.195
C10-12057443	10.045		C18-1919741	39.68		C_2_2-8851999	15.005		U3214-53234	21.255		C_2_7-2966790	25.86		C9-2863219	25.84		C_2_1-6170445	4.585		C_2_6-6638432	27.095		C_2_3-7515519	25.4		U0600-148174	30.84		C38-691598	30.145		C6-2416171	25.01		C35-568372	46.195
C10-12057998	10.045		C18-1920530	39.68		C_2_2-8852606	15.005		U3214-90622	21.675		C_2_7-2984779	25.86		C9-2998579	25.84		C_2_1-6173602	4.585		C_2_6-6617135	27.51		C_2_3-7516892	25.4		C12-6084231	31.67		C38-698835	30.145		C6-2421248	25.01		C35-571950	46.195
C10-12058442	10.045		C18-1921911	39.68		C_2_2-8727110	15.425		U3214-103497	21.675		C_2_7-3002571	25.86		C9-3059260	25.84		C_2_1-6181288	4.585		C_2_6-6537473	27.925		C_2_3-7518176	25.4		C12-6418836	31.67		C38-706700	30.145		C6-2422798	25.01		C35-577440	46.195
C10-12060244	10.045		C18-1922412	39.68		C_2_2-8753453	15.425		U3214-119774	21.675		C_2_7-3037984	25.86		C9-3086068	25.84		C_2_1-6185513	4.585		C_2_6-6547936	27.925		C_2_3-7518973	25.4		C12-6062235	32.51		C38-715550	30.145		C6-2427418	25.01		C35-578992	46.195
C10-12068376	10.045		C18-1923596	39.68		C_2_2-8787117	15.845		U3214-133635	21.675		C_2_7-3048330	25.86		C9-2821287	26.255		C_2_1-6190943	4.585		C_2_6-6468321	28.345		C_2_3-7519302	25.4		C12-5906964	33.755		C38-726044	30.145		C6-2430865	25.01		C35-580911	46.195
C10-12072363	10.045		C18-1925588	39.68		C_2_2-8679532	16.26		C28-75993	23.34		C_2_7-3065480	25.86		C9-2746422	27.09		C_2_1-6191382	4.585		C_2_6-6472877	28.345		C_2_3-7519574	25.4		C12-5946317	33.755		C38-747006	30.145		C6-2436037	25.01		C35-591078	46.195
C10-12073503	10.045		C18-1928279	39.68		C_2_2-8632410	16.675		C28-76183	23.34		C_2_7-3326885	26.28		C9-2755737	27.09		C_2_1-6194212	4.585		C_2_6-6474723	28.345		C_2_3-7526854	25.4		C12-5885574	34.17		C38-748183	30.145		C6-2442133	25.01		C35-594231	46.195
C10-12076124	10.045		C18-1932560	39.68		C_2_2-8641296	16.675		C28-76565	23.34		C_2_7-3329560	26.28		C9-2761337	27.09		C_2_1-6196416	4.585		C_2_6-6491298	28.345		C_2_3-7532825	25.4		C12-5902839	34.17		C38-752319	30.145		C6-2445415	25.01		C35-597451	46.195
C10-12076760	10.045		C18-1933799	39.68		C_2_2-8645149	16.675		C28-76845	23.34		C_2_7-3339949	26.695		C9-2638861	28.34		C_2_1-6196704	4.585		C_2_6-6493035	28.345		C_2_3-7542206	25.4		C12-5863122	34.59		C38-752715	30.145		C6-2458685	25.01		C35-600603	46.195
C10-12077416	10.045		C18-1934499	39.68		C_2_2-8650874	16.675		C28-78591	23.34		C_2_7-3340794	27.11		C9-2580660	29.175		C_2_1-6198609	4.585		C_2_6-6493670	28.345		C_2_3-7556895	25.4		C12-5869448	34.59		C38-753078	30.145		C6-2527704	25.01		C35-609533	46.195
C10-12078446	10.045		C18-1936252	39.68		C_2_2-8662680	16.675		C28-79245	23.34		C_2_7-3352891	27.53		C9-2536668	29.59		C_2_1-6199150	4.585		C_2_6-6496107	28.345		C_2_3-7579431	25.4		C12-5873841	34.59		C38-754050	30.145		C6-2598854	26.26		C35-610008	46.195
C10-12078602	10.045		C18-1936363	39.68		C_2_2-8668041	16.675		C28-80273	23.34		C_2_7-3372456	27.945		C9-2565608	29.59		C_2_1-6199780	4.585		C_2_6-6498227	28.345		C_2_3-7599861	25.4		C12-5876243	34.59		C38-758944	30.145		C6-2625512	26.675		C35-626261	46.195
C10-12096971	10.045		C18-1946285	39.68		C_2_2-8670028	16.675		C28-80543	23.34		C_2_7-3395229	28.36		C9-2568004	29.59		C_2_1-6206626	4.585		C_2_6-6415076	28.76		C_2_3-7372143	26.23		C12-5879043	34.59		C38-760508	30.145		C6-2638376	27.93		C35-627444	46.195
C10-12025122	10.46		C18-1946758	39.68		C_2_2-8670235	16.675		C28-138601	23.34		C_2_7-3395358	28.36		C9-2571622	29.59		C_2_1-6208732	4.585		C_2_6-6432017	28.76		C_2_3-7385202	26.23		C12-5880353	34.59		C38-762745	30.145		C6-2662948	28.345		C35-629724	46.195
C10-11976643	10.875		C18-1948039	39.68		C_2_2-8674705	16.675		C28-140604	23.34		C_2_7-3417264	28.775		C9-2572169	29.59		C_2_1-6216989	4.585		C_2_6-6433703	28.76		C_2_3-7327811	27.07		C12-5850141	35.005		C38-781195	30.145		C6-2679353	28.76		C35-630109	46.195
C10-11982418	10.875		C18-1948464	39.68		C_2_2-8623060	17.09		C28-161319	23.34		C_2_7-3439929	29.61		C9-2562558	30.005		C_2_1-6218012	4.585		C_2_6-6436515	28.76		C_2_3-7333697	27.07		C12-5808690	35.42		C38-787746	30.145		C6-2711104	28.76		C35-634809	46.195
C10-11985230	10.875		C18-1951795	39.68		C_2_2-8629643	17.09		C28-192579	23.34		C_2_7-3444174	29.61		C9-2564120	30.005		C_2_1-6218775	4.585		C_2_6-6437796	28.76		C_2_3-7243422	27.9		C12-5812690	35.42		C38-788422	30.145		C6-2722635	28.76		C35-635238	46.195
C10-11857890	11.29		C18-1956919	39.68		C_2_2-8506002	17.51		C28-195285	23.34		C_2_7-3466790	29.61		C9-2566177	30.005		C_2_1-6220433	4.585		C_2_6-6442730	28.76		C_2_3-7276410	27.9		C12-5813360	35.42		C38-790905	30.145		C6-2727588	28.76		C35-647505	46.195
C10-11858371	11.29		C18-1974151	39.68		C_2_2-8519882	17.51		C28-196072	23.34		C_2_7-3490587	30.03		C9-2566759	30.005		C_2_1-6226096	4.585		C_2_6-6445879	28.76		C_2_3-6944216	28.73		C12-5821242	35.42		C38-796608	30.145		C6-2730174	28.76		C35-648765	46.195
C10-11914949	11.29		C18-1975860	39.68		C_2_2-8528375	17.51		C28-64126	23.755		C_2_7-3506655	30.03		C9-2568391	30.005		C_2_1-6230263	4.585		C_2_6-6450295	28.76		C_2_3-6985887	28.73		C12-5828184	35.42		C38-796835	30.145		C6-2749137	29.175		C35-649495	46.195
C10-11940088	11.29		C18-1976877	39.68		C_2_2-8530274	17.51		C28-64772	23.755		C_2_7-3650776	32.11		C9-2569030	30.005		C_2_1-6235424	4.585		C_2_6-6453082	28.76		C_2_3-6986504	28.73		C12-5686226	35.84		C38-798312	30.145		C6-2769941	29.175		C35-650162	46.195
C10-11854748	11.71		C18-2001458	39.68		C_2_2-8531641	17.51		C28-65057	23.755		C_2_7-3663897	32.11		C9-2569987	30.005		C_2_1-6236235	4.585		C_2_6-6457903	28.76		C_2_3-6989736	28.73		C12-5701226	35.84		C38-798801	30.145		C6-2773710	29.175		C35-659543	46.195
C10-11723336	12.96		C18-2002815	39.68		C_2_2-8531935	17.51		C28-102017	23.755		C_2_7-3666894	32.11		C9-2570089	30.005		C_2_1-6238231	4.585		C_2_6-6458838	28.76		C_2_3-6995601	28.73		C12-5710498	35.84		C38-804745	30.145		C6-2778976	29.175		C35-667987	46.195
C10-11683161	13.375		C18-2062488	39.68		C_2_2-8543610	17.51		C28-102205	23.755		C_2_7-3698663	33.78		C9-2573385	30.005		C_2_1-6242151	4.585		C_2_6-6460733	28.76		C_2_3-6996308	28.73		C12-5710970	35.84		C38-805377	30.145		C6-2780296	29.175		C35-669556	46.195
C10-11667730	14.21		C18-2063555	39.68		C_2_2-8544347	17.51		C28-102539	23.755		C_2_7-3700383	33.78		C9-2573914	30.005		C_2_1-6242713	4.585		C_2_6-6463436	28.76		C_2_3-6997966	28.73		C12-5711129	35.84		C38-805975	30.145		C6-2811476	29.595		C35-671038	46.195
C10-11599505	14.625		C18-2066742	39.68		C_2_2-8545761	17.51		C28-102891	23.755		C_2_7-3982672	35.445		C9-2576158	30.005		C_2_1-6243127	4.585		C_2_6-6467398	28.76		C_2_3-7016048	28.73		C12-5711449	35.84		C38-806241	30.145		C6-2825068	29.595		C35-676419	46.195
C10-11515338	15.455		C18-2078044	39.68		C_2_2-8569056	17.51		C28-103553	23.755		C_2_7-3985439	35.445		C9-2580343	30.005		C_2_1-6243526	4.585		C_2_6-6326097	29.175		C_2_3-7035764	28.73		C12-5712184	35.84		C38-806401	30.145		C6-2794689	30.015		C35-676867	46.195
C10-11544544	15.455		C18-2081331	39.68		C_2_2-8571300	17.51		C28-198326	23.755		C_2_7-3981606	35.865		C9-2535148	30.425		C_2_1-6244129	4.585		C_2_6-6346201	29.175		C_2_3-7062312	28.73		C12-5712906	35.84		C38-806641	30.145		C6-2872400	30.015		C35-678920	46.195
C10-11401825	16.71		C18-2082297	39.68		C_2_2-8576110	17.51		C28-215312	23.755		C_2_7-3985993	35.865		C9-2536909	30.425		C_2_1-6246334	4.585		C_2_6-6374380	29.175		C_2_3-7080708	28.73		C12-5714138	35.84		C38-807450	30.145		C6-2881997	30.015		C35-681053	46.195
C10-11464127	16.71		C18-2082473	39.68		C_2_2-8577367	17.51		C28-220424	23.755		C_2_7-3988740	35.865		C9-2538655	30.425		C_2_1-6266425	4.585		C_2_6-6375229	29.175		C_2_3-7092832	28.73		C12-5714686	35.84		C38-808346	30.145		C6-2893258	30.43		C35-681454	46.195
C10-11392264	17.96		C18-2086142	39.68		C_2_2-8584353	17.51		C28-481830	23.755		C_2_7-3990640	35.865		C9-2545569	30.425		C_2_1-6275134	4.585		C_2_6-6395591	29.175		C_2_3-7132885	28.73		C12-5726109	35.84		C38-815141	30.145		C6-2910806	30.43		C35-683348	46.195
C10-11362044	19.21		C18-2093465	39.68		C_2_2-8587314	17.51		C28-541185	23.755		C_2_7-3990826	35.865		C9-2546445	30.425		C_2_1-6299581	4.585		C_2_6-5872204	29.595		C_2_3-7138740	28.73		C12-5727715	35.84		C38-820185	30.145		C6-2913425	30.43		C35-685144	46.195
U0097-672317	20.46		C18-2093590	39.68		C_2_2-8587926	17.51		C28-47149	24.175		C_2_7-3991240	35.865		C9-2553696	30.425		C_2_1-6335183	4.585		C_2_6-6079853	29.595		C_2_3-7186993	28.73		C12-5731002	35.84		C38-821202	30.145		C6-2914699	30.43		C35-725722	46.195
U0097-570659	20.875		C18-2094201	39.68		C_2_2-8600219	17.51		C28-55613	24.175		C_2_7-3991808	35.865		C9-2554583	30.425		C_2_1-6360028	4.585		C_2_6-6080056	29.595		C_2_3-7236807	28.73		C12-5731483	35.84		C38-822105	30.145		C6-2917599	30.43		C35-726370	46.195
U0097-512514	21.715		C18-2096480	39.68		C_2_2-8258692	17.925		C28-56986	24.175		C_2_7-3993364	35.865		C9-2555701	30.425		C_2_1-6388006	4.585		C_2_6-6081366	29.595		C_2_3-7239571	28.73		C12-5732555	35.84		C38-822432	30.145		C6-2920625	30.43		C35-728085	46.195
U0097-526417	21.715		C18-1810404	40.095		C_2_2-8289993	17.925		C28-57687	24.175		C_2_7-3994595	35.865		C9-2558637	30.425		C_2_1-6434801	4.585		C_2_6-6203909	29.595		C_2_3-6429479	30.4		C12-5733682	35.84		C38-823065	30.145		C6-2947054	30.43		C35-737157	46.195
U0097-547503	21.715		C18-1812688	40.095		C_2_2-8297374	17.925		C28-59672	24.175		C_2_7-3995282	35.865		C9-2519081	30.84		C_2_1-6556450	4.585		C_2_6-6253148	29.595		C_2_3-6443318	30.4		C12-5734578	35.84		C38-824141	30.145		C6-2896651	30.845		C35-738820	46.195
U0097-485952	22.545		C18-1813652	40.095		C_2_2-8305216	17.925		C28-60736	24.175		C_2_7-3997534	35.865		C9-2524421	30.84		C_2_1-6610976	4.585		C_2_6-6253680	29.595		C_2_3-6449226	30.4		C12-5736970	35.84		C38-824374	30.145		C6-2898672	30.845		C35-739488	46.195
U0097-466884	23.375		C18-1845730	40.095		C_2_2-8360620	17.925		C28-65266	24.175		C_2_7-3998717	35.865		C9-2524808	30.84		C_2_1-6623200	4.585		C_2_6-6208906	30.01		C_2_3-6456631	30.4		C12-5738524	35.84		C38-824721	30.145		C6-2902942	30.845		C35-739823	46.195
U0097-457949	23.795		C18-1846829	40.095		C_2_2-8379128	17.925		C28-66591	24.175		C_2_7-3999436	35.865		C9-2526963	30.84		C_2_1-6659913	4.585		C_2_6-6209481	30.01		C_2_3-6457117	30.4		C12-5738807	35.84		C38-829496	30.145		C6-2904205	30.845		C35-740488	46.195
U0097-462980	23.795		C18-1847728	40.095		C_2_2-8381773	17.925		C28-66826	24.175		C_2_7-4000189	35.865		C9-2529352	30.84		C_2_1-6661823	4.585		C_2_6-6220306	30.01		C_2_3-6457750	30.4		C12-5739344	35.84		C38-830809	30.145		C6-2910559	30.845		C35-742955	46.195
U0097-451552	24.21		C18-1848095	40.095		C_2_2-8393764	17.925		C28-66960	24.175		C_2_7-4000372	35.865		C9-2533150	30.84		C_2_1-6662957	4.585		C_2_6-6220641	30.01		C_2_3-6457902	30.4		C12-5740021	35.84		C38-833544	30.145		C6-2972887	31.265		C35-750536	46.195
U0097-447091	24.63		C18-1848346	40.095		C_2_2-8398041	17.925		C28-67309	24.175		C_2_7-4002111	35.865		C9-2514437	31.255		C_2_1-6666626	4.585		C_2_6-6221823	30.01		C_2_3-6458400	30.4		C12-5741746	35.84		C38-833917	30.145		C6-2989774	31.265		C35-750964	46.195
U0097-379669	25.045		C18-1849559	40.095		C_2_2-8400883	17.925		C28-68162	24.175		C_2_7-4005114	35.865		C9-2514980	31.255		C_2_1-6671316	4.585		C_2_6-6222277	30.01		C_2_3-6458632	30.4		C12-5742716	35.84		C38-834170	30.145		C6-3006211	31.265		C35-752577	46.195
U0097-306802	25.46		C18-1873637	40.095		C_2_2-8402870	17.925		C28-68394	24.175		C_2_7-4006609	35.865		C9-2516861	31.255		C_2_1-6673215	4.585		C_2_6-6222716	30.01		C_2_3-6458858	30.4		C12-5742961	35.84		C38-834646	30.145		C6-3024468	31.265		C35-752834	46.195
U0097-314723	25.46		C18-1875127	40.095		C_2_2-8415642	17.925		C28-69549	24.175		C_2_7-4006837	35.865		C9-2518499	31.255		C_2_1-6673504	4.585		C_2_6-6223271	30.01		C_2_3-6459302	30.4		C12-5744556	35.84		C38-836796	30.145		C6-3062236	31.68		C35-761720	46.195
U0097-314869	25.46		C18-1891808	40.095		C_2_2-8422402	17.925		C28-70261	24.175		C_2_7-4008743	35.865		C9-2518670	31.255		C_2_1-6676589	4.585		C_2_6-6225136	30.01		C_2_3-6459904	30.4		C12-5746145	35.84		C38-836996	30.145		C6-3066977	31.68		C35-762039	46.195
U0097-316730	25.46		C18-1892447	40.095		C_2_2-8432366	17.925		C28-72934	24.175		C_2_7-4009249	35.865		C9-2518799	31.255		C_2_1-6677474	4.585		C_2_6-6227235	30.01		C_2_3-6461495	30.4		C12-5747723	35.84		C38-838547	30.145		C6-3110855	32.095		C35-765373	46.195
U0097-318006	25.46		C18-1894108	40.095		C_2_2-8438233	17.925		C28-73529	24.175		C_2_7-4009829	35.865		C9-2062166	34.175		C_2_1-6689264	4.585		C_2_6-6248981	30.01		C_2_3-6461707	30.4		C12-5750633	35.84		C38-842449	30.145		C6-3125927	32.095		C35-775639	46.195
U0097-318454	25.46		C18-1897158	40.095		C_2_2-8438866	17.925		C28-74183	24.175		C_2_7-4010667	35.865		C9-2124179	34.175		C_2_1-6730956	4.585		C_2_6-6251469	30.01		C_2_3-6463820	30.4		C12-5756935	35.84		C38-842757	30.145		C6-3185540	32.095		C35-776452	46.195
U0097-322516	25.46		C18-1903475	40.095		C_2_2-8447066	17.925		C28-74563	24.175		C_2_7-4012909	35.865		C9-2056218	35.01		C_2_1-6736917	4.585		C_2_6-6252001	30.01		C_2_3-6466870	30.4		C12-5758640	35.84		C38-842995	30.145		C6-3210276	32.93		C35-781247	46.195
U0097-338053	25.46		C18-1904900	40.095		C_2_2-8447229	17.925		C28-81068	24.175		C_2_7-4013668	35.865		C9-2057217	35.01		C_2_1-6737232	4.585		C_2_6-6255190	30.01		C_2_3-6468794	30.4		C12-5759340	35.84		C38-843379	30.145		C6-3232098	32.93		C35-783361	46.195
U0097-338675	25.46		C18-1941051	40.095		C_2_2-8452081	17.925		C28-81398	24.175		C_2_7-4017663	35.865		C9-2058258	35.01		C_2_1-6739537	4.585		C_2_6-6265674	30.01		C_2_3-6472097	30.4		C12-5759919	35.84		C38-846372	30.145		C6-3262912	33.345		C35-787104	46.195
U0097-339265	25.46		C18-1942075	40.095		C_2_2-8452726	17.925		C28-87674	24.175		C_2_7-4020602	35.865		C9-2059351	35.01		C_2_1-6740496	4.585		C_2_6-6267719	30.01		C_2_3-6472881	30.4		C12-5766872	35.84		C38-847682	30.145		C6-3305741	33.76		C35-788307	46.195
U0097-339442	25.46		C18-1943362	40.095		C_2_2-8453444	17.925		C28-87842	24.175		C_2_7-4024389	35.865		C9-2050988	35.425		C_2_1-6744721	4.585		C_2_6-6270041	30.01		C_2_3-6473232	30.4		C12-5769388	35.84		C38-848021	30.145		C6-3330858	34.18		C35-789274	46.195
U0097-340761	25.46		C18-1944659	40.095		C_2_2-8454219	17.925		C28-89671	24.175		C_2_7-4025071	35.865		C9-2051562	35.425		C_2_1-6747830	4.585		C_2_6-6270932	30.01		C_2_3-6476784	30.4		C12-5773925	35.84		C38-849400	30.145		C6-3374374	34.18		C35-791009	46.195
U0097-341874	25.46		C18-1949986	40.095		C_2_2-8455193	17.925		C28-94642	24.175		C_2_7-4030180	35.865		C9-2055569	35.425		C_2_1-6750650	4.585		C_2_6-6272658	30.01		C_2_3-6477880	30.4		C12-5775756	35.84		C38-850308	30.145		C6-3406448	34.595		C35-791569	46.195
U0097-343817	25.46		C18-1951542	40.095		C_2_2-8464943	17.925		C28-95704	24.175		C_2_7-4030492	35.865		C9-1949788	35.845		C_2_1-6751343	4.585		C_2_6-6273333	30.01		C_2_3-6480041	30.4		C12-5776248	35.84		C38-850984	30.145		C6-3431458	35.01		C35-794284	46.195
U0097-344112	25.46		C18-1957447	40.095		C_2_2-8466649	17.925		C28-96656	24.175		C_2_7-4032084	35.865		C9-1951794	35.845		C_2_1-6752849	4.585		C_2_6-6276160	30.01		C_2_3-6481950	30.4		C12-5776749	35.84		C38-875450	30.145		C6-3443990	35.01		C35-794894	46.195
U0097-344462	25.46		C18-1957980	40.095		C_2_2-8467115	17.925		C28-99451	24.175		C_2_7-4032798	35.865		C9-1972125	35.845		C_2_1-6754776	4.585		C_2_6-6283134	30.01		C_2_3-6484228	30.4		C12-5778004	35.84		C38-876423	30.145		C6-3446967	35.01		C35-795949	46.195
U0097-345005	25.46		C18-1958646	40.095		C_2_2-8469254	17.925		C28-104152	24.175		C_2_7-4036908	35.865		C9-1832853	36.68		C_2_1-6758542	4.585		C_2_6-6284546	30.01		C_2_3-6484925	30.4		C12-5778645	35.84		C38-889859	30.145		C6-3477559	35.01		C35-796467	46.195
U0097-346573	25.46		C18-1960597	40.095		C_2_2-8482757	17.925		C28-115364	24.175		C_2_7-4039669	35.865		C9-1833942	36.68		C_2_1-6769558	4.585		C_2_6-6286267	30.01		C_2_3-6486432	30.4		C12-5781470	35.84		C38-889984	30.565		C6-3478755	35.01		C35-797791	46.195
U0097-346897	25.46		C18-1963917	40.095		C_2_2-8485024	17.925		C28-123264	24.175		C_2_7-4040293	35.865		C9-1835402	36.68		C_2_1-6771277	4.585		C_2_6-6287889	30.01		C_2_3-6486583	30.4		C12-5783812	35.84		C38-890184	30.565		C6-3480064	35.01		C35-798202	46.195
U0097-284506	25.875		C18-1965422	40.095		C_2_2-8490285	17.925		C28-125628	24.175		C_2_7-4042167	35.865		C9-1845108	36.68		C_2_1-6772378	4.585		C_2_6-6289553	30.01		C_2_3-6488586	30.4		C12-5784165	35.84		C38-890507	30.565		C6-3485735	35.01		C35-800514	46.195
U0097-285675	25.875		C18-1965943	40.095		U1498-5194	17.925		C28-9123	24.59		C_2_7-4043631	35.865		C9-1847929	36.68		C_2_1-6773802	4.585		C_2_6-6294606	30.01		C_2_3-6490579	30.4		C12-5785442	35.84		C38-891184	30.565		C6-3486006	35.01		C35-801158	46.195
U0097-287416	25.875		C18-1967025	40.095		U1498-15871	17.925		C28-39417	24.59		C_2_7-4044694	35.865		C9-1853716	36.68		C_2_1-6838593	4.585		C_2_6-6295371	30.01		C_2_3-6491206	30.4		C12-5788086	35.84		C38-891530	30.565		C6-3486186	35.01		C35-801322	46.195
U0097-288263	25.875		C18-1973649	40.095		U1498-22391	17.925		C28-39532	24.59		C_2_7-4053865	36.28		C9-1855048	36.68		C_2_1-6866215	4.585		C_2_6-6295733	30.01		C_2_3-6491575	30.4		C12-5788192	35.84		C38-891816	30.565		C6-3488458	35.01		C35-802090	46.195
U0097-289299	25.875		C18-2001165	40.095		C_2_2-8218955	18.34		C28-39778	24.59		C_2_7-4060890	36.7		C9-1863113	36.68		C_2_1-6867440	4.585		C_2_6-6297065	30.01		C_2_3-6493254	30.4		C12-5789908	35.84		C38-893328	30.565		C6-3489089	35.01		C35-805977	46.195
U0097-289473	25.875		C18-2006681	40.095		C_2_2-8212200	18.76		C28-40977	24.59		C_2_7-4074826	36.7		C9-1870324	36.68		C_2_1-6868409	4.585		C_2_6-6297498	30.01		C_2_3-6493694	30.4		C12-5790313	35.84		C38-893927	30.565		C6-3491866	35.01		C35-809809	46.195
U0097-289969	25.875		C18-2006878	40.095		C_2_2-8205784	19.59		C28-42082	24.59		C_2_7-4079183	37.115		C9-1871450	36.68		C_2_1-6868810	4.585		C_2_6-6297799	30.01		C_2_3-6494125	30.4		C12-5793268	35.84		C38-895034	30.565		C6-3493544	35.01		C35-810803	46.195
U0097-290219	25.875		C18-2061413	40.095		C_2_2-8087284	20.425		C28-42245	24.59		C_2_7-4120278	37.115		C9-1876828	36.68		C_2_1-6869374	4.585		C_2_6-6298938	30.01		C_2_3-6494834	30.4		C12-5704891	36.255		C38-895217	30.565		C6-3494030	35.01		C35-815502	46.195
U0097-290914	25.875		C18-2062342	40.095		C_2_2-8048475	21.26		C28-42441	24.59		C_2_7-4129663	37.115		C9-1880004	36.68		C_2_1-6875203	4.585		C_2_6-6299400	30.01		C_2_3-6495578	30.4		C12-5705806	36.255		C38-895765	30.565		C6-3495857	35.01		C35-817362	46.195
U0097-291657	25.875		C18-2076287	40.095		C_2_2-8003808	21.675		C28-44130	24.59		C_2_7-4130324	37.115		C9-1887244	36.68		C_2_1-6875812	4.585		C_2_6-6299612	30.01		C_2_3-6497854	30.4		C12-5728221	36.255		C38-897717	30.565		C6-3498498	35.01		C35-818457	46.195
U0097-303160	25.875		C18-2087137	40.095		C_2_2-7798551	22.095		C28-101652	24.59		C_2_7-4132964	37.115		C9-1889020	36.68		C_2_1-6886252	4.585		C_2_6-6300243	30.01		C_2_3-6498541	30.4		C12-5728455	36.255		C38-898886	30.565		C6-3505614	35.01		C35-821692	46.195
U0097-304932	25.875		C18-2090080	40.095		C_2_2-7864671	22.095		C32-8074757	24.59		C_2_7-4138746	37.115		C9-1890426	36.68		C_2_1-6886496	4.585		C_2_6-6300826	30.01		C_2_3-6501919	30.4		C12-5673667	36.67		C38-900744	30.565		C6-3506121	35.01		C35-822171	46.195
U0097-273037	26.295		C18-2090545	40.095		C_2_2-7877058	22.095		C32-8080144	24.59		C_2_7-4139442	37.115		C9-1892124	36.68		C_2_1-6889295	4.585		C_2_6-6303292	30.01		C_2_3-6502975	30.4		C12-5674398	36.67		C38-906225	30.565		C6-3508187	35.01		C35-829445	46.195
U0097-229795	27.13		C18-2091281	40.095		C_2_2-7903189	22.095		C32-8085005	24.59		C_2_7-4140918	37.115		C9-1896047	36.68		C_2_1-6889816	4.585		C_2_6-6304369	30.01		C_2_3-6504048	30.4		C12-5472548	37.09		C38-907098	30.565		C6-3508344	35.01		C35-833155	46.195
U0097-198963	27.545		C18-2092932	40.095		C_2_2-7977047	22.095		C32-8095836	24.59		C_2_7-4141656	37.115		C9-1897209	36.68		C_2_1-6892705	4.585		C_2_6-5819350	30.425		C_2_3-6505491	30.4		C12-5472658	37.09		C38-907636	30.565		C6-3530862	35.01		C35-836111	46.195
U0097-106657	27.965		C18-1705111	40.51		C_2_2-7307230	23.345		C32-8105832	24.59		C_2_7-4145866	37.115		C9-1898395	36.68		C_2_1-6903478	4.585		C_2_6-5819843	30.425		C_2_3-6506594	30.4		C12-5473480	37.09		C38-907977	30.565		C6-3536434	35.01		C35-846050	46.195
U0097-126065	27.965		C18-1706420	40.51		C_2_2-7382102	23.345		C32-8128969	24.59		C_2_7-4146202	37.115		C9-1899965	36.68		C_2_1-6906364	4.585		C_2_6-5820294	30.425		C_2_3-6508474	30.4		C12-5474796	37.09		C38-910954	30.565		C6-3536830	35.01		C35-847362	46.195
U0097-8734	28.38		C18-1722617	40.51		C_2_2-7382739	23.345		C32-8136734	24.59		C_2_7-4148010	37.115		C9-1900683	36.68		C_2_1-6906528	4.585		C_2_6-5820565	30.425		C_2_3-6509398	30.4		C12-5474969	37.09		C38-921698	30.565		C6-3557459	35.01		C35-852788	46.195
U0097-36547	28.38		C18-1723463	40.51		C_2_2-7394132	23.345		C32-7989260	25.01		C_2_7-4150902	37.115		C9-1904286	36.68		C_2_1-6911019	4.585		C_2_6-5821432	30.425		C_2_3-6511534	30.4		C12-5477336	37.09		C38-924299	30.565		C6-3484830	35.43		C35-853714	46.195
U0097-38782	28.38		C18-1723884	40.51		C_2_2-7480374	23.345		C32-8031816	25.01		C_2_7-4151971	37.115		C9-1905109	36.68		C_2_1-6916242	4.585		C_2_6-5822096	30.425		C_2_3-6512349	30.4		C12-5478062	37.09		C38-927045	30.565		C6-3490115	35.43		C35-854233	46.195
U0097-54732	28.38		C18-1759592	40.51		C_2_2-7522987	23.345		C32-8047089	25.01		C_2_7-4160687	37.115		C9-1906816	36.68		C_2_1-6920453	4.585		C_2_6-5822477	30.425		C_2_3-6512992	30.4		C12-5481671	37.09		C38-930306	30.565		C6-3490345	35.43		C35-859400	46.195
U0097-61637	28.38		C18-1761650	40.51		C_2_2-7558940	23.345		C32-8057950	25.01		C_2_7-4163472	37.115		C9-1907500	36.68		C_2_1-6920702	4.585		C_2_6-5823228	30.425		C_2_3-6513201	30.4		C12-5482617	37.09		C38-931777	30.565		C6-3534495	35.43		C35-859972	46.195
U0097-66340	28.38		C18-1762170	40.51		C_2_2-7632457	23.76		C32-8058309	25.01		C_2_7-4167795	37.115		C9-1908849	36.68		C_2_1-6924460	4.585		C_2_6-5823979	30.425		C_2_3-6514059	30.4		C12-5483304	37.09		C38-935079	30.565		C6-3483793	35.845		C35-864191	46.195
C10-10481371	29.63		C18-1773876	40.51		C_2_2-7699510	24.175		C32-8059360	25.01		C_2_7-4168368	37.115		C9-1909390	36.68		C_2_1-6930654	4.585		C_2_6-5825546	30.425		C_2_3-6516928	30.4		C12-5486312	37.09		C38-935498	30.565		C6-3484022	35.845		C35-865760	46.195
C10-10500583	29.63		C18-1779117	40.51		C_2_2-7743679	24.595		C32-8060671	25.01		C_2_7-4169542	37.115		C9-1915761	36.68		C_2_1-6931418	4.585		C_2_6-5828268	30.425		C_2_3-6518271	30.4		C12-5489443	37.09		C38-936559	30.565		C6-3552223	35.845		C35-866135	46.195
C10-10420149	30.465		C18-1779478	40.51		C34-4362179	39.165		C32-8060947	25.01		C_2_7-4170144	37.115		C9-1916461	36.68		C_2_1-6931873	4.585		C_2_6-5828508	30.425		C_2_3-6523077	30.4		C12-5491403	37.09		C38-938043	30.565		C6-3559433	36.68		C35-867966	46.195
C10-10312545	30.88		C18-1876568	40.51		C34-4338191	41.25		C32-7975944	25.425		C_2_7-4170570	37.115		C9-1916632	36.68		C_2_1-6933713	4.585		C_2_6-5829641	30.425		C_2_3-6561560	30.4		C12-5495660	37.09		C38-939014	30.565		C6-3586153	37.095		C35-869326	46.195
C10-10139063	32.13		C18-1979700	40.51		C34-4318304	42.08		C32-8056204	25.425		C_2_7-4170749	37.115		C9-1917660	36.68		C_2_1-6938129	4.585		C_2_6-5834331	30.425		C_2_3-6581790	30.4		C12-5497654	37.09		C38-941366	30.565		C6-3650518	37.93		C35-869842	46.195
C10-10139794	32.13		C18-2007508	40.51		U1637-2774	43.33		C32-7959513	26.255		C_2_7-4171000	37.115		C9-1936300	36.68		C_2_1-6938862	4.585		C_2_6-5838335	30.425		C_2_3-6815285	30.4		C12-5502344	37.09		C38-1017031	30.565		C6-3664902	38.35		C35-871192	46.195
C10-10140476	32.13		C18-1591510	40.925		C34-3876888	43.75		C32-7965983	26.255		C_2_7-4173330	37.115		C9-1938940	36.68		C_2_1-6939578	4.585		C_2_6-5839597	30.425		C_2_3-6357231	31.23		C12-5503944	37.09		C38-1022239	30.565		C6-3691660	39.18		C35-871546	46.195
C10-10308575	32.13		C18-1593060	40.925		C34-3909424	43.75		C32-7926071	26.675		C_2_7-4175564	37.115		C9-1948291	36.68		C_2_1-6940425	4.585		C_2_6-5843787	30.425		C_2_3-6385847	31.23		C12-5505110	37.09		C38-1057868	30.565		C6-3698402	39.595		C35-872129	46.195
C10-10089906	32.55		C18-1597290	40.925		C34-3913751	43.75		C32-7955658	26.675		C_2_7-4176977	37.115		C9-1949249	36.68		C_2_1-6941343	4.585		C_2_6-5844868	30.425		C_2_3-6386148	31.23		C12-5507869	37.09		C38-1069645	30.565		C6-3713329	40.015		C35-876781	46.195
C10-10090124	32.55		C18-1597916	40.925		C34-3987617	43.75		C32-7956229	26.675		C_2_7-4178614	37.115		C9-1787864	37.095		C_2_1-6942362	4.585		C_2_6-5846596	30.425		C_2_3-6323302	32.07		C12-5511220	37.09		C38-918374	30.98		C6-3729070	40.015		C35-877275	46.195
C10-10090721	32.55		C18-1599787	40.925		C34-3998544	43.75		C32-7905839	27.095		C_2_7-4179427	37.115		C9-1790557	37.095		C_2_1-6943928	4.585		C_2_6-5847375	30.425		C_2_3-6110097	32.9		C12-5512530	37.09		C38-919956	30.98		C6-3786023	40.85		C35-879424	46.195
C10-10091274	32.55		C18-1609299	40.925		C34-4058561	43.75		C32-7840884	27.51		C_2_7-4181408	37.115		C9-1792057	37.095		C_2_1-6945353	4.585		C_2_6-5847744	30.425		C_2_3-6155690	32.9		C12-5512746	37.09		C38-1092458	30.98		C6-3790029	40.85		C35-880585	46.195
C10-10091990	32.55		C18-1612034	40.925		C34-4060370	43.75		C32-7861831	27.51		C_2_7-4183746	37.115		C9-1793219	37.095		C_2_1-6958652	4.585		C_2_6-5849665	30.425		C_2_3-6178405	32.9		C12-5515389	37.09		C38-1107687	30.98		C6-3830729	40.85		C35-881363	46.195
C10-10093369	32.55		C18-1624043	40.925		C34-4068519	43.75		C32-7820535	27.925		C_2_7-4187058	37.115		C9-1809284	37.095		C_2_1-6961182	4.585		C_2_6-5849917	30.425		C_2_3-6189221	32.9		C12-5525036	37.09		C38-1109715	31.4		C6-3856096	40.85		C35-638461	46.615
C10-10094446	32.55		C18-1624845	40.925		C34-4069922	43.75		C32-7811750	28.34		C_2_7-4187539	37.115		C9-1813829	37.095		C_2_1-6964829	4.585		C_2_6-5851068	30.425		C_2_3-6190467	32.9		C12-5526739	37.09		C38-1112120	31.4		C6-3857252	41.265		C35-451343	47.03
C10-10095043	32.55		C18-1625380	40.925		C34-4096563	43.75		C32-7661584	28.76		C_2_7-4187761	37.115		C9-1815581	37.095		C_2_1-6965003	4.585		C_2_6-5852559	30.425		C_2_3-6191273	32.9		C12-5528628	37.09		C38-1112421	31.4		C6-3865489	41.265		C35-451867	47.03
C10-10095227	32.55		C18-1627002	40.925		C34-4097312	43.75		C32-7673934	28.76		C_2_7-4147128	37.53		C9-1818298	37.095		C_2_1-6966074	4.585		C_2_6-5861678	30.425		C_2_3-6191571	32.9		C12-5530676	37.09		C38-1138471	31.4		C6-3868021	41.265		C35-454942	47.03
C10-10095834	32.55		C18-1628214	40.925		C34-4137797	43.75		C32-7679291	28.76		C_2_7-4147255	37.53		C9-1819538	37.095		C_2_1-6966826	4.585		C_2_6-5862167	30.425		C_2_3-6191909	32.9		C12-5531500	37.09		C38-1157271	33.065		C6-3875253	41.68		C35-461902	47.03
C10-10096944	32.55		C18-1640982	40.925		C34-4140724	43.75		C32-7724272	28.76		C_2_7-4148270	37.53		C9-1819843	37.095		C_2_1-6967928	4.585		C_2_6-5862290	30.425		C_2_3-6194103	32.9		C12-5533784	37.09		C38-1234374	33.48		C6-3892692	42.095		C35-462759	47.03
C10-10099335	32.55		C18-1641501	40.925		C34-4159677	43.75		C32-7736089	28.76		C_2_7-4148719	37.53		C9-1824189	37.095		C_2_1-6968240	4.585		C_2_6-5863287	30.425		C_2_3-6195244	32.9		C12-5537275	37.09		C38-1241129	33.9		C6-3904608	42.095		C35-466334	47.03
C10-10103141	32.55		C18-1643395	40.925		C34-4160189	43.75		C32-7791625	28.76		C_2_7-4149595	37.53		C26-5642823	37.51		C_2_1-6980493	4.585		C_2_6-5868259	30.425		C_2_3-6196122	32.9		C12-5537754	37.09		C38-1259961	33.9		C6-3906595	42.095		C35-469435	47.03
C10-10106284	32.55		C18-1649544	40.925		C34-4184848	43.75		C32-7644907	29.175		C_2_7-4150445	37.53		C26-5643206	37.51		C_2_1-6984202	4.585		C_2_6-5871590	30.425		C_2_3-6197567	32.9		C12-5538367	37.09		C38-1297515	33.9		C6-3981603	42.515		C35-469692	47.03
C10-10111914	32.55		C18-1650762	40.925		C34-4186578	43.75		C32-7452011	29.59		C_2_7-4150783	37.53		C26-5643508	37.51		C_2_1-6987276	4.585		C_2_6-5875653	30.425		C_2_3-6199574	32.9		C12-5539279	37.09		C38-1331785	34.315		C6-3984802	42.515		C35-469899	47.03
C10-10114102	32.55		C18-1652248	40.925		C34-4198052	43.75		C32-7518004	29.59		C_2_7-4184414	37.53		C26-5644396	37.51		C_2_1-6987895	4.585		C_2_6-5877220	30.425		C_2_3-6199922	32.9		C12-5546942	37.09		C38-1339765	34.315		C6-3986645	42.515		C35-471178	47.03
C10-10116362	32.55		C18-1655523	40.925		C34-4198553	43.75		C32-7520667	29.59		C_2_7-4262765	39.2		C26-5644750	37.51		C_2_1-6988327	4.585		C_2_6-5879304	30.425		C_2_3-6201394	32.9		C12-5548278	37.09		C38-1341632	34.315		C6-3987311	42.515		C35-475594	47.03
C10-10116957	32.55		C18-1655798	40.925		C34-4199667	43.75		C32-7538265	29.59		C_2_7-4276442	39.2		C26-5646329	37.51		C_2_1-6989142	4.585		C_2_6-5880074	30.425		C_2_3-6202046	32.9		C12-5550428	37.09		C38-1342038	34.315		C6-3987925	42.515		C35-476671	47.03
C10-10119637	32.55		C18-1656210	40.925		C34-4230504	43.75		C32-7628434	29.59		C_2_7-4300680	39.2		C26-5646791	37.51		C_2_1-6990169	4.585		C_2_6-5881443	30.425		C_2_3-6202663	32.9		C12-5550725	37.09		C38-1344007	34.315		C6-3988810	42.515		C35-494375	47.03
C10-10121396	32.55		C18-1656402	40.925		C34-4252537	43.75		C32-7444419	30.005		C_2_7-4339321	39.62		C26-5650226	37.51		C_2_1-6992486	4.585		C_2_6-5882991	30.425		C_2_3-6203759	32.9		C12-5551741	37.09		C38-1345703	34.315		C6-3995679	42.515		C35-494706	47.03
C10-10123361	32.55		C18-1668799	40.925		C34-4000809	44.165		C32-7444704	30.005		C_2_7-4375740	40.45		C26-5650351	37.51		C_2_1-6993283	4.585		C_2_6-5885452	30.425		C_2_3-6204651	32.9		C12-5553576	37.09		C38-1346154	34.315		C6-3996538	42.515		C35-496413	47.03
C10-10128062	32.55		C18-1669592	40.925		C34-4034584	44.165		C32-7445265	30.005		C_2_7-4421056	40.865		C26-5652268	37.51		C_2_1-6993764	4.585		C_2_6-5902303	30.425		C_2_3-6206323	32.9		C12-5555616	37.09		C38-1347627	34.315		C6-4009128	42.93		C35-496865	47.03
C10-10128758	32.55		C18-1671914	40.925		C34-4037073	44.165		C32-7448434	30.005		C_2_7-4484437	41.7		C26-5652690	37.51		C_2_1-6999615	4.585		C_2_6-5903299	30.425		C_2_3-6207011	32.9		C12-5556683	37.09		C38-1348231	34.315		C6-4066276	42.93		C35-497005	47.03
C10-10129664	32.55		C18-1672269	40.925		C34-4039974	44.165		C32-7453236	30.005		C_2_7-4487427	41.7		C26-5654549	37.51		C_2_1-7000119	4.585		C_2_6-5903779	30.425		C_2_3-6213475	32.9		C12-5558818	37.09		C38-1376034	34.315		C6-4012375	43.345		C35-497160	47.03
C10-10131768	32.55		C18-1708828	40.925		C34-4040777	44.165		C32-7456600	30.005		C_2_7-4521127	42.12		C26-5654881	37.51		C_2_1-7003977	4.585		C_2_6-5904187	30.425		C_2_3-6214139	32.9		C12-5559571	37.09		C38-1376510	34.315		C6-4019204	43.345		C35-502173	47.03
C10-10133254	32.55		C18-1760857	40.925		C34-4046538	44.165		C32-7457185	30.005		C_2_7-4551420	42.12		C26-5655052	37.51		C_2_1-7027059	4.585		C_2_6-5907204	30.425		C_2_3-6214532	32.9		C12-5560930	37.09		C38-1377585	34.315		C6-4020695	43.345		C35-503169	47.03
C10-10134449	32.55		C18-1766135	40.925		C34-4047649	44.165		C32-7458737	30.005		C_2_7-4553858	42.12		C26-5657228	37.51		C_2_1-7030797	4.585		C_2_6-5907851	30.425		C_2_3-6215289	32.9		C12-5561171	37.09		C38-1377947	34.315		C6-4021922	43.345		C35-509817	47.03
C10-10035486	32.965		C18-1770609	40.925		C34-4048158	44.165		C32-7459799	30.005		C_2_7-4564274	42.12		C26-5667984	37.51		C_2_1-7031935	4.585		C_2_6-5908825	30.425		C_2_3-6216288	32.9		C12-5563263	37.09		C38-1380814	34.315		C6-4022353	43.345		C35-512380	47.03
C10-10044400	32.965		C18-1825059	40.925		C34-4048580	44.165		C32-7460050	30.005		C_2_7-4565077	42.12		C26-5668087	37.51		C_2_1-7032908	4.585		C_2_6-5914293	30.425		C_2_3-6216978	32.9		C12-5563968	37.09		C38-1380954	34.315		C6-4026608	43.345		C35-513648	47.03
C10-10059632	32.965		C18-1875871	40.925		C34-4048780	44.165		C32-7463682	30.005		C_2_7-4565763	42.12		C26-5675348	37.51		C_2_1-7033885	4.585		C_2_6-5916332	30.425		C_2_3-6217519	32.9		C12-5566531	37.09		C38-1384776	34.315		C6-4028972	43.345		C35-514683	47.03
C10-10088304	32.965		C18-1576744	41.345		C34-4049231	44.165		C32-7463835	30.005		C_2_7-4566996	42.12		C26-5675926	37.51		C_2_1-7035237	4.585		C_2_6-5917491	30.425		C_2_3-6218206	32.9		C12-5568333	37.09		C38-1385883	34.315		C6-4030766	43.345		C35-518072	47.03
C10-10089733	32.965		C18-1577251	41.345		C34-4050359	44.165		C32-7464131	30.005		C_2_7-4573205	42.12		C26-5676220	37.51		C_2_1-7035370	4.585		C_2_6-5919113	30.425		C_2_3-6218866	32.9		C12-5569021	37.09		C38-1391563	34.315		C6-4033392	43.345		C35-518630	47.03
C10-10117722	32.965		C18-1761064	41.345		C34-4051030	44.165		C32-7464233	30.005		C_2_7-4574386	42.12		C26-5677404	37.51		C_2_1-7036148	4.585		C_2_6-5919301	30.425		C_2_3-6219726	32.9		C12-5573161	37.09		C38-1393366	35.145		C6-4034586	43.345		C35-519180	47.03
C10-9628571	33.385		C18-1329017	41.76		C34-4053130	44.165		C32-7478436	30.005		C_2_7-4574854	42.12		C26-5677728	37.51		C_2_1-7036713	4.585		C_2_6-5920901	30.425		C_2_3-6220261	32.9		C12-5576693	37.09		C38-1417318	35.565		C6-4036876	43.345		C35-522262	47.03
C10-9639241	33.385		C18-1329324	41.76		C34-4054921	44.165		C32-7480488	30.005		C_2_7-4579841	42.12		C26-5678317	37.51		C_2_1-7041634	4.585		C_2_6-5923221	30.425		C_2_3-6036297	33.73		C12-5577884	37.09		C38-1424293	35.565		C6-4037416	43.345		C35-523038	47.03
C10-9943669	33.385		C18-1330696	41.76		C34-4057624	44.165		C32-7480854	30.005		C_2_7-4584634	42.12		C9-1793642	37.51		C_2_1-7045247	4.585		C_2_6-5926759	30.425		C_2_3-6067673	33.73		C12-5585439	37.09		C38-1468517	35.565		C6-4038190	43.345		C35-524782	47.03
C10-9999850	33.385		C18-1331347	41.76		C34-4062074	44.165		C32-7481407	30.005		C_2_7-4590821	42.12		C9-1796759	37.51		C_2_1-7046818	4.585		C_2_6-5927893	30.425		C_2_3-6086853	33.73		C12-5586963	37.09		C38-1469223	35.565		C6-4039817	43.345		C35-525882	47.03
C10-10012754	33.385		C18-1537790	41.76		C34-4063659	44.165		C32-7484098	30.005		C_2_7-4591851	42.12		C26-5620008	37.93		C_2_1-7048909	4.585		C_2_6-5929267	30.425		C_2_3-6204270	33.73		C12-5591423	37.09		C38-1484318	35.565		C6-4041904	43.345		C35-526390	47.03
C10-10016260	33.385		C18-1552733	41.76		C34-4065399	44.165		C32-7485767	30.005		C_2_7-4595579	42.12		C26-5622270	37.93		C_2_1-7066789	4.585		C_2_6-5931449	30.425		C_2_3-6204856	33.73		C12-5592461	37.09		C38-1533548	35.985		C6-4046020	43.345		C35-528201	47.03
C10-9861092	33.8		C18-1554435	41.76		C34-4066053	44.165		C32-7489588	30.005		C_2_7-4596822	42.12		C26-5622503	37.93		C_2_1-7067502	4.585		C_2_6-5933028	30.425		C_2_3-5990538	34.57		C12-5595053	37.09		C38-1549287	36.4		C6-4057143	43.345		C35-528343	47.03
C10-9873880	33.8		C18-1572729	41.76		C34-4066388	44.165		C32-7490475	30.005		C_2_7-4597546	42.12		C26-5623997	37.93		C_2_1-7068576	4.585		C_2_6-5933555	30.425		C_2_3-6009072	34.57		C12-5605850	37.09		C38-1564627	36.4		C6-4060973	43.345		C35-528470	47.03
C10-9582412	34.215		C18-1573812	41.76		C34-4070271	44.165		C32-7491701	30.005		C_2_7-4599799	42.12		C26-5625934	37.93		C_2_1-7069008	4.585		C_2_6-5934240	30.425		C_2_3-6020238	34.57		C12-5606600	37.09		C38-1609378	36.815		C6-4062487	43.345		C35-530398	47.03
C10-9583205	34.215		C18-1576216	41.76		C34-4071359	44.165		C32-7492647	30.005		C_2_7-4606047	42.12		C26-5626975	37.93		C_2_1-7070018	4.585		C_2_6-5934531	30.425		C_2_3-5887568	36.24		C12-5607453	37.09		C38-1679024	38.9		C6-4065126	43.345		C35-532926	47.03
C10-9591353	34.215		C18-988137	42.18		C34-4072345	44.165		C32-7494309	30.005		C_2_7-4607245	42.12		C26-5627110	37.93		C_2_1-7070425	4.585		C_2_6-5934689	30.425		C_2_3-5928798	36.24		C12-5608037	37.09		C38-1688135	38.9		C6-4065936	43.345		C35-533036	47.03
C10-9594781	34.215		C18-1028277	42.18		C34-4073555	44.165		C32-7501081	30.005		C_2_7-4608333	42.12		C26-5627763	37.93		C_2_1-7071279	4.585		C_2_6-5936701	30.425		C_2_3-5943271	36.24		C12-5611062	37.09		C38-1690425	38.9		C6-4071148	43.345		C35-535563	47.03
C10-9597290	34.215		C18-1065221	42.18		C34-4087995	44.165		C32-7506500	30.005		C_2_7-4627414	42.12		C26-5628943	37.93		C_2_1-7072595	4.585		C_2_6-5938921	30.425		C_2_3-5802598	37.07		C12-5614908	37.09		C38-1692663	38.9		C6-4066562	43.76		C35-538584	47.03
C10-9599715	34.215		C18-1079640	42.18		C34-4098813	44.165		C32-7507748	30.005		C_2_7-4632486	42.12		C26-5629119	37.93		C_2_1-7073153	4.585		C_2_6-5945775	30.425		C_2_3-5847967	37.07		C12-5648992	37.09		C38-1699504	39.32		C6-4066684	43.76		C35-539438	47.03
C10-9603824	34.215		C18-1106416	42.18		C34-4102562	44.165		C32-7508174	30.005		C_2_7-4653885	42.12		C26-5629551	37.93		C_2_1-7077256	4.585		C_2_6-5947966	30.425		C_2_3-5745609	37.9		C12-5651459	37.09		C38-1719187	39.735		C6-4069963	43.76		C35-540237	47.03
C10-9604844	34.215		C18-1115662	42.18		C34-4108848	44.165		C32-7508644	30.005		C_2_7-4670258	42.12		C26-5633744	37.93		C_2_1-7077380	4.585		C_2_6-5950144	30.425		C_2_3-5148233	38.74		C12-5652471	37.09		C38-1723929	40.155		C6-4070180	44.18		C35-173658	47.865
C10-9606195	34.215		C18-1132851	42.18		C34-4110006	44.165		C32-7510715	30.005		C_2_7-4674182	42.12		C26-5633849	37.93		C_2_1-7077652	4.585		C_2_6-5952002	30.425		C_2_3-5179698	38.74		C12-5654052	37.09		C38-1732976	40.57		C6-4070702	44.18		C35-176814	47.865
C10-9606929	34.215		C18-1134479	42.18		C34-4111567	44.165		C32-7515169	30.005		C_2_7-4676152	42.12		C26-5634082	37.93		C_2_1-7083897	4.585		C_2_6-5952348	30.425		C_2_3-5190235	38.74		C12-5657418	37.09		C38-1883607	40.57		C6-4071402	44.18		C35-178153	47.865
C10-9610563	34.215		C18-1145613	42.18		C34-4111757	44.165		C32-7516403	30.005		C_2_7-4681212	42.12		C26-5634389	37.93		C_2_1-7084833	4.585		C_2_6-5954446	30.425		C_2_3-5238422	38.74		C12-5658149	37.09		C38-1893161	40.985		C6-4105245	44.18		C35-183013	47.865
C10-9611865	34.215		C18-1146279	42.18		C34-4114722	44.165		C32-7517000	30.005		C_2_7-4681779	42.12		C26-5634601	37.93		C_2_1-7086423	4.585		C_2_6-5957212	30.425		C_2_3-5242798	38.74		C12-5659472	37.09		C38-1895001	40.985		C6-4108120	44.18		C35-186436	47.865
C10-9612734	34.215		C18-1148536	42.18		C34-4115901	44.165		C32-7517313	30.005		C_2_7-4682768	42.12		C26-5634807	37.93		C_2_1-7088274	4.585		C_2_6-5958108	30.425		C_2_3-5251511	38.74		C12-5659739	37.09		C38-1898918	40.985		C6-4143703	44.595		C35-186917	47.865
C10-9613414	34.215		C18-1164421	42.18		C34-4116652	44.165		C32-7479168	30.425		C_2_7-4683781	42.12		C26-5636441	37.93		C_2_1-7091463	4.585		C_2_6-5961102	30.425		C_2_3-5252039	38.74		C12-5661975	37.09		C38-1900164	40.985		C6-4486462	45.01		C35-190608	47.865
C10-9613791	34.215		C18-1165804	42.18		C34-4117137	44.165		C32-7514000	30.425		C_2_7-4684047	42.12		C26-5636942	37.93		C_2_1-7092003	4.585		C_2_6-5966148	30.425		C_2_3-5259794	38.74		C12-5663243	37.09		C38-1902514	40.985		C6-4487081	45.01		C35-193839	47.865
C10-9614220	34.215		C18-1175009	42.18		C34-4117903	44.165		C32-7517426	30.425		C_2_7-4685835	42.12		C26-5639247	37.93		C_2_1-7092129	4.585		C_2_6-5968662	30.425		C_2_3-5262797	38.74		C12-5666189	37.09		C38-1939780	40.985		C6-4488558	45.01		C35-201717	47.865
C10-9615558	34.215		C18-1175366	42.18		C34-4118535	44.165		C32-7408089	30.845		C_2_7-4687681	42.12		C26-5640377	37.93		C_2_1-7093843	4.585		C_2_6-5975575	30.425		C_2_3-5269598	38.74		C12-5667741	37.09		C38-1944728	41.4		C6-4488722	45.01		C35-201881	47.865
C10-9617803	34.215		C18-1176308	42.18		C34-4120484	44.165		C32-7420564	30.845		C_2_7-4688136	42.12		C26-5640828	37.93		C_2_1-7097211	4.585		C_2_6-5976772	30.425		C_2_3-5275157	38.74		C12-5668754	37.09		C38-2282243	41.82		C6-4490554	45.01		C35-203368	47.865
C10-9622867	34.215		C18-1176977	42.18		C34-4121532	44.165		C32-7425577	30.845		C_2_7-4688786	42.12		C26-5641691	37.93		C_2_1-7097317	4.585		C_2_6-5977389	30.425		C_2_3-5401086	38.74		C12-5670426	37.09		C38-2283918	41.82		C6-4490860	45.01		C35-222710	47.865
C10-9623890	34.215		C18-1177756	42.18		C34-4130201	44.165		C32-7333270	32.09		C_2_7-4690648	42.12		C26-5583816	38.345		C_2_1-7100459	4.585		C_2_6-5977860	30.425		C_2_3-5428167	38.74		C12-5672080	37.09		C38-2285779	41.82		C6-4490969	45.01		C35-223839	47.865
C10-9625230	34.215		C18-1178608	42.18		C34-4132536	44.165		C32-7347566	32.09		C_2_7-4542083	42.535		C26-5619259	38.345		C_2_1-7101322	4.585		C_2_6-5978871	30.425		C_2_3-5509554	38.74		C12-5331980	37.505		C38-2358854	41.82		C6-4165161	45.43		C35-226149	47.865
C10-9625702	34.215		C18-1179080	42.18		C34-4134217	44.165		C32-7016904	34.175		C_2_7-4546171	42.535		C26-5564067	38.76		C_2_1-7103143	4.585		C_2_6-5981365	30.425		C_2_3-5557603	38.74		C12-5241993	37.92		C38-2122154	42.235		C6-4177398	45.43		C35-228817	47.865
C10-9627656	34.215		C18-1180212	42.18		C34-4141364	44.165		C32-6987711	34.59		C_2_7-4548023	42.535		C26-5569459	38.76		C_2_1-7103438	4.585		C_2_6-6000889	30.425		C_2_3-5620980	38.74		C12-5262101	37.92		C38-2122444	42.235		C6-4177518	45.43		C35-229137	47.865
C10-9631341	34.215		C18-1180541	42.18		C34-4142199	44.165		C32-6819120	35.01		C_2_7-4561720	42.535		C26-5434533	39.175		C_2_1-7104333	4.585		C_2_6-6002594	30.425		C_2_3-5661304	38.74		C12-5263441	37.92		C38-2125562	42.235		C6-4204473	45.43		C35-237808	47.865
C10-9632225	34.215		C18-1180882	42.18		C34-4143796	44.165		C32-6824087	35.01		C_2_7-4571943	42.535		C26-5440268	39.175		C_2_1-7105162	4.585		C_2_6-6008697	30.425		C_2_3-5669638	38.74		C12-5299043	37.92		C38-2128198	42.235		C6-4241295	45.43		C35-245912	47.865
C10-9632401	34.215		C18-1184674	42.18		C34-4144759	44.165		C32-6855898	35.01		C_2_7-4572737	42.535		C26-5503798	39.175		C_2_1-7105686	4.585		C_2_6-6011120	30.425		C_2_3-5694912	38.74		C12-5301659	37.92		C38-2131592	42.235		C6-4256400	45.43		C35-257994	47.865
C10-9636893	34.215		C18-1190190	42.18		C34-4145198	44.165		C32-6856491	35.01		C_2_7-4575321	42.535		C26-5529155	39.175		C_2_1-7106892	4.585		C_2_6-6020358	30.425		C_2_3-5010689	39.57		C12-5311560	37.92		C38-2167426	42.235		C6-4287869	45.43		C35-259321	47.865
C10-9640378	34.215		C18-1190978	42.18		C34-4149913	44.165		C32-6858821	35.01		C_2_7-4575487	42.535		C36-3633907	39.595		C_2_1-7109198	4.585		C_2_6-6021639	30.425		C_2_3-5013124	39.57		C12-5263891	38.34		C38-2169821	42.235		C6-4297691	45.43		C35-262154	47.865
C10-9642964	34.215		C18-1191982	42.18		C34-4150417	44.165		C32-6859196	35.01		C_2_7-4577205	42.535		C36-3634374	39.595		C_2_1-7114769	4.585		C_2_6-6021933	30.425		C_2_3-5027858	39.57		C12-5264629	38.34		C38-2171454	42.235		C6-4304002	45.43		C35-264576	47.865
C10-9643165	34.215		C18-1193137	42.18		C34-4151086	44.165		C32-6871178	35.01		C_2_7-4578381	42.535		C36-3638521	39.595		C_2_1-7115259	4.585		C_2_6-6022085	30.425		C_2_3-5034667	39.57		C12-5264931	38.34		C38-2175947	42.235		C6-4307021	45.43		C35-272689	47.865
C10-9646597	34.215		C18-1194886	42.18		C34-4156679	44.165		C32-6872286	35.01		C_2_7-4586976	42.535		C36-3481305	40.01		C_2_1-7116618	4.585		C_2_6-6025403	30.425		C_2_3-5129336	39.57		C12-5270136	38.34		C38-2177852	42.235		C6-4308446	45.43		C35-273201	47.865
C10-9647604	34.215		C18-1195236	42.18		C34-4163365	44.165		C32-6874855	35.01		C_2_7-4589058	42.535		C36-3558840	40.01		C_2_1-7124360	4.585		C_2_6-6032148	30.425		C_2_3-5140138	39.57		C12-5272418	38.34		C38-2179798	42.235		C6-4312221	45.43		C35-275879	47.865
C10-9650033	34.215		C18-1202942	42.18		C34-4164672	44.165		C32-6876139	35.01		C_2_7-4589740	42.535		C36-3564358	40.01		C_2_1-7126114	4.585		C_2_6-6035038	30.425		C_2_3-4944616	40.4		C12-5275373	38.34		C38-2181749	42.235		C6-4313181	45.43		C35-283722	47.865
C10-9650706	34.215		C18-1221932	42.18		C34-4165230	44.165		C32-6877542	35.01		C_2_7-4608713	42.535		C36-3567377	40.01		C_2_1-7126490	4.585		C_2_6-6036661	30.425		C_2_3-4949155	40.4		C12-5276353	38.34		C38-2185280	42.235		C6-4313478	45.43		C35-286402	47.865
C10-9651259	34.215		C18-1232921	42.18		C34-4176791	44.165		C32-6877973	35.01		C_2_7-4610584	42.535		C36-3567706	40.01		C_2_1-7128314	4.585		C_2_6-6036990	30.425		C_2_3-4956311	40.4		C12-5277540	38.34		C38-2190172	42.235		C6-4315704	45.43		C35-294524	47.865
C10-9651742	34.215		C18-1233042	42.18		C34-4177572	44.165		C32-6878625	35.01		C_2_7-4615103	42.535		C36-3571450	40.01		C_2_1-7129891	4.585		C_2_6-6037701	30.425		C_2_3-4962117	40.4		C12-5280648	38.34		C38-2192684	42.235		C6-4317716	45.43		C35-306818	47.865
C10-9654882	34.215		C18-1234532	42.18		C34-4190268	44.165		C32-6889858	35.01		C_2_7-4616546	42.535		C36-3572948	40.01		C_2_1-7131372	4.585		C_2_6-6038381	30.425		C_2_3-4972343	40.4		C12-5282339	38.34		C38-2194290	42.235		C6-4363196	45.43		C35-308216	47.865
C10-9656181	34.215		C18-1235407	42.18		C34-4194280	44.165		C32-6911840	35.01		C_2_7-4618879	42.535		C36-3573624	40.01		C_2_1-7131689	4.585		C_2_6-6042558	30.425		C_2_3-4913659	41.24		C12-5285130	38.34		C38-2195309	42.235		C6-4370247	45.43		C35-315522	47.865
C10-9656489	34.215		C18-1254305	42.18		C34-4197452	44.165		C32-6913899	35.01		C_2_7-4621639	42.535		C36-3575079	40.01		C_2_1-7133105	4.585		C_2_6-6044480	30.425		C_2_3-4921141	41.24		C12-5289010	38.34		C38-2198861	42.235		C6-4376881	45.43		C35-316592	47.865
C10-9658429	34.215		C18-1261281	42.18		C34-4200104	44.165		C32-6916476	35.01		C_2_7-4623413	42.535		C36-3576495	40.01		C_2_1-7137288	4.585		C_2_6-6052524	30.425		C_2_3-4931659	41.24		C12-5296458	38.34		C38-2199701	42.235		C6-4379776	45.43		C35-320330	47.865
C10-9661038	34.215		C18-1264406	42.18		C34-4200245	44.165		C32-6917131	35.01		C_2_7-4633659	42.535		C36-3577274	40.01		C_2_1-7150685	4.585		C_2_6-6055932	30.425		C_2_3-4932158	41.24		C12-5298355	38.34		C38-2200204	42.235		C6-4379982	45.43		C35-327420	47.865
C10-9664146	34.215		C18-1272975	42.18		C34-4202323	44.165		C32-6920407	35.01		C_2_7-4634465	42.535		C36-3580109	40.01		C_2_1-7153037	4.585		C_2_6-6056578	30.425		C_2_3-4653706	42.07		C12-5298603	38.34		C38-2200791	42.235		C6-4380896	45.43		C35-328933	47.865
C10-9668522	34.215		C18-1284094	42.18		C34-4203124	44.165		C32-6926430	35.01		C_2_7-4635153	42.535		C36-3582357	40.01		C_2_1-7155759	4.585		C_2_6-6056858	30.425		C_2_3-4654608	42.07		C12-5302239	38.34		C38-2201277	42.235		C6-4381005	45.43		C35-329373	47.865
C10-9671811	34.215		C18-1284933	42.18		C34-4204298	44.165		C32-6927435	35.01		C_2_7-4651019	42.535		C36-3584451	40.01		C_2_1-7156030	4.585		C_2_6-6058814	30.425		C_2_3-4693299	42.07		C12-5305367	38.34		C38-2202420	42.235		C6-4381273	45.43		C35-329752	47.865
C10-9677147	34.215		C18-1285226	42.18		C34-4204717	44.165		C32-6949338	35.01		C_2_7-4651328	42.535		C36-3585282	40.01		C_2_1-7156516	4.585		C_2_6-6059852	30.425		C_2_3-4801935	42.07		C12-5316420	38.34		C38-2202783	42.235		C6-4381965	45.43		C35-333414	47.865
C10-9679018	34.215		C18-1286195	42.18		C34-4207869	44.165		C32-6951101	35.01		C_2_7-4652184	42.535		C36-3587973	40.01		C_2_1-7158114	4.585		C_2_6-6060437	30.425		C_2_3-4829968	42.07		C12-5124376	38.755		C38-2203669	42.235		C6-4382424	45.43		C35-337762	47.865
C10-9681403	34.215		C18-1286533	42.18		C34-4208868	44.165		C32-6954635	35.01		C_2_7-4667665	42.535		C36-3588602	40.01		C_2_1-7159832	4.585		C_2_6-6065712	30.425		C_2_3-4858885	42.07		C12-5178578	38.755		C38-2204684	42.235		C6-4383031	45.43		C35-338061	47.865
C10-9681644	34.215		C18-1286668	42.18		C34-4210572	44.165		C32-6958409	35.01		C_2_7-4674736	42.535		C36-3590575	40.01		C_2_1-7161880	4.585		C_2_6-6068315	30.425		C_2_3-4884952	42.07		C12-5232491	38.755		C38-2207039	42.235		C6-4384863	45.43		C35-338582	47.865
C10-9683860	34.215		C18-1297768	42.18		C34-4216166	44.165		C32-6960762	35.01		C_2_7-4675281	42.535		C36-3591151	40.01		C_2_1-7162571	4.585		C_2_6-6068699	30.425		C_2_3-4637744	42.9		C12-5005783	39.17		C38-2208826	42.235		C6-4385572	45.43		C35-339395	47.865
C10-9693062	34.215		C18-1298532	42.18		C34-4218706	44.165		C32-6964078	35.01		C_2_7-4684172	42.535		C36-3591678	40.01		C_2_1-7162930	4.585		C_2_6-6074745	30.425		C_2_3-4569503	43.74		C12-5007425	39.17		C38-2210166	42.235		C6-4386616	45.43		C35-339657	47.865
C10-9695239	34.215		C18-1303433	42.18		C34-4219158	44.165		C32-6966546	35.01		C_2_7-4691382	42.535		C36-3592347	40.01		C_2_1-7163593	4.585		C_2_6-6076747	30.425		C_2_3-4629471	43.74		C12-5019280	39.17		C38-2213313	42.235		C6-4388470	45.43		C35-342676	47.865
C10-9696987	34.215		C18-1306573	42.18		C34-4219783	44.165		C32-6970010	35.01		C_2_7-4693833	42.535		C36-3592511	40.01		C_2_1-7165675	4.585		C_2_6-6078373	30.425		C_2_3-4564471	44.57		C12-5019716	39.17		C38-2215046	42.235		C6-4389246	45.43		C35-343504	47.865
C10-9698356	34.215		C18-1308982	42.18		C34-4223933	44.165		C32-6970850	35.01		C_2_7-4697230	42.535		C36-3593183	40.01		C_2_1-7166168	4.585		C_2_6-6078937	30.425		C_2_3-4375875	45.4		C12-5020148	39.17		C38-2215721	42.235		C6-4390642	45.43		C35-347611	47.865
C10-9699821	34.215		C18-1320351	42.18		C34-4224672	44.165		C32-6971192	35.01		C_2_7-4706937	43.37		C36-3593900	40.01		C_2_1-7167293	4.585		C_2_6-6081881	30.425		C_2_3-4424441	45.4		C12-5022315	39.17		C38-2216490	42.235		C6-4396525	45.43		C35-348519	47.865
C10-9702548	34.215		C18-1325401	42.18		C34-4225066	44.165		C32-6971978	35.01		C_2_7-4707886	43.37		C22-11326598	40.425		C_2_1-7169054	4.585		C_2_6-6082499	30.425		C_2_3-4193722	46.24		C12-4938940	39.59		C38-2218911	42.235		C6-4408571	45.43		C35-357585	47.865
C10-9704240	34.215		C18-1326314	42.18		C34-4226876	44.165		C32-6972408	35.01		C_2_7-4728246	43.37		C22-11353963	40.425		C_2_1-7169413	4.585		C_2_6-6082955	30.425		C_2_3-4213337	46.24		C12-4942830	39.59		C38-2224834	42.235		C6-4417882	45.43		C35-358349	47.865
C10-9704917	34.215		C18-1326637	42.18		C34-4227073	44.165		C32-6972650	35.01		C_2_7-4736291	43.37		C22-11354264	40.425		C_2_1-7172261	4.585		C_2_6-6083187	30.425		C_2_3-4220668	46.24		C12-4952775	39.59		C38-2227332	42.235		C6-4420607	45.43		C35-359876	47.865
C10-9712173	34.215		C18-1331960	42.18		C34-4228322	44.165		C32-6975761	35.01		C_2_7-4750561	43.785		C22-11367636	40.425		C_2_1-7175789	4.585		C_2_6-6086412	30.425		C_2_3-4166376	47.9		C12-4955511	39.59		C38-2231122	42.235		C6-4424921	45.43		C35-373804	47.865
C10-9714349	34.215		C18-1333421	42.18		C34-4126356	44.585		C32-6975944	35.01		C_2_7-4807931	44.62		C22-11369385	40.425		C_2_1-7185697	4.585		C_2_6-6087296	30.425		C_2_3-3773887	48.74		C12-4956603	39.59		C38-2234269	42.235		C6-4425227	45.43		C35-377218	47.865
C10-9716368	34.215		C18-1333900	42.18		C34-4126578	44.585		C32-6976827	35.01		C_2_7-4809548	44.62		C36-2529664	40.425		C_2_1-7186725	4.585		C_2_6-6087925	30.425		C_2_3-3786166	48.74		C12-4957261	39.59		C38-2235351	42.235		C6-4425872	45.43		C35-379910	47.865
C10-9717158	34.215		C18-1335367	42.18		C34-4128335	44.585		C32-6977663	35.01		C_2_7-4809909	44.62		C36-2550010	40.425		C_2_1-7187767	4.585		C_2_6-6089564	30.425		C_2_3-3786857	48.74		C12-4961256	39.59		C38-2237628	42.235		C6-4439635	45.43		C35-386161	47.865
C10-9717849	34.215		C18-1337419	42.18		C34-4157134	44.585		C32-6978388	35.01		C_2_7-4814618	44.62		C36-2574340	40.425		C_2_1-7189235	4.585		C_2_6-6089850	30.425		C_2_3-3787735	48.74		C12-4962863	39.59		C38-2241882	42.235		C6-4443372	45.43		C35-388238	47.865
C10-9719262	34.215		C18-1340504	42.18		C34-4200633	44.585		C32-6985101	35.01		C_2_7-4816049	44.62		C36-2769444	40.425		C_2_1-7189978	4.585		C_2_6-6091327	30.425		C_2_3-3788479	48.74		C12-4967767	39.59		C38-2243626	42.235		C6-4452329	45.43		C35-390205	47.865
C10-9721744	34.215		C18-1345380	42.18		C34-4201195	44.585		C32-6774787	35.84		C_2_7-4817633	44.62		C36-2814594	40.425		C_2_1-7190466	4.585		C_2_6-6099014	30.425		C_2_3-3791200	48.74		C12-4970931	39.59		C38-2244072	42.235		C6-4453807	45.43		C35-395463	47.865
C10-9722867	34.215		C18-1346122	42.18		C34-4201404	44.585		C32-6666432	36.26		C_2_7-4819416	44.62		C36-3405817	40.425		C_2_1-7191347	4.585		C_2_6-6109236	30.425		C_2_3-3793365	48.74		C12-4987762	39.59		C38-2245207	42.235		C6-4454749	45.43		C35-398002	47.865
C10-9723260	34.215		C18-1352375	42.18		C34-4201909	44.585		C32-6516901	36.68		C_2_7-4831001	44.62		C36-3406912	40.425		C_2_1-7192576	4.585		C_2_6-6110594	30.425		C_2_3-3795154	48.74		C12-4988811	39.59		C38-2245421	42.235		C6-4454914	45.43		C35-398162	47.865
C10-9725068	34.215		C18-1353584	42.18		C34-4158309	45		C32-6527724	36.68		C_2_7-4834293	44.62		C36-3408993	40.425		C_2_1-7193050	4.585		C_2_6-6112056	30.425		C_2_3-3797269	48.74		C12-4990132	39.59		C38-2245708	42.235		C6-4456989	45.43		C35-398494	47.865
C10-9725402	34.215		C18-1357901	42.18		C34-4255211	45		C32-6563542	36.68		C_2_7-4835746	44.62		C36-3412608	40.425		C_2_1-7194422	4.585		C_2_6-6120666	30.425		C_2_3-3798186	48.74		C12-4997676	39.59		C38-2247207	42.235		C6-4457189	45.43		C35-400244	47.865
C10-9726695	34.215		C18-1358939	42.18		C34-4257982	45		C32-6571606	36.68		C_2_7-4837982	44.62		C36-3436265	40.425		C_2_1-7203269	4.585		C_2_6-6124486	30.425		C_2_3-3799228	48.74		C12-5003290	39.59		C38-2250218	42.235		C6-4457782	45.43		C35-407069	47.865
C10-9728028	34.215		C18-1359867	42.18		C34-4285107	45		C32-6419881	37.095		C_2_7-4845037	44.62		C36-3437044	40.425		C_2_1-7203774	4.585		C_2_6-6137626	30.425		C_2_3-3799381	48.74		C12-5005634	39.59		C38-2251318	42.235		C6-4458933	45.43		C35-416388	47.865
C10-9731358	34.215		C18-1360184	42.18		C34-4394648	45		C32-6360906	37.515		C_2_7-4846968	44.62		C36-3437240	40.425		C_2_1-7205952	4.585		C_2_6-6137997	30.425		C_2_3-3801143	48.74		C12-5006126	39.59		C38-2251948	42.235		C6-4461782	45.43		C35-421817	47.865
C10-9734237	34.215		C18-1366320	42.18		C34-3690828	47.085		C32-6376559	37.515		C_2_7-4863294	44.62		C36-3438173	40.425		C_2_1-7207105	4.585		C_2_6-6138633	30.425		C_2_3-3802026	48.74		C12-5007763	39.59		C38-2252083	42.235		C6-4461944	45.43		C35-422401	47.865
C10-9735304	34.215		C18-1449829	42.18		C34-3699936	47.085		C32-6386278	37.515		C_2_7-4865176	44.62		C36-3440861	40.425		C_2_1-7208445	4.585		C_2_6-6138755	30.425		C_2_3-3802970	48.74		C12-5008329	39.59		C38-2253084	42.235		C6-4463726	45.43		C35-442254	47.865
C10-9736645	34.215		C18-1456726	42.18		C34-3700128	47.085		C32-6273731	37.93		C_2_7-4865877	44.62		C36-3470826	40.425		C_2_1-7209288	4.585		C_2_6-6139212	30.425		C_2_3-3807200	48.74		C12-5012446	39.59		C38-2254734	42.235		C6-4465783	45.43		C35-163770	48.285
C10-9737129	34.215		C18-1459049	42.18		C34-3700385	47.085		C32-6288935	37.93		C_2_7-4866906	44.62		C36-3473323	40.425		C_2_1-7212311	4.585		C_2_6-6140401	30.425		C_2_3-3808207	48.74		C12-5013459	39.59		C38-2258571	42.235		C6-4467905	45.43		C35-169358	48.285
C10-9737937	34.215		C18-1472388	42.18		C34-3707103	47.085		C32-6331058	37.93		C_2_7-4868085	44.62		U4503-22140	40.425		C_2_1-7212809	4.585		C_2_6-6140587	30.425		C_2_3-3810504	48.74		C12-5017315	39.59		C38-2262822	42.235		C6-4469484	45.43		C35-169792	48.285
C10-9738885	34.215		C18-1472718	42.18		C34-3557345	47.5		C32-6231538	38.345		C_2_7-4870601	44.62		C22-11316956	40.845		C_2_1-7213395	4.585		C_2_6-6142158	30.425		C_2_3-3810685	48.74		C12-5019161	39.59		C38-2267939	42.235		C6-4470685	45.43		C35-170277	48.285
C10-9739285	34.215		C18-1473259	42.18		C34-3605910	47.5		C32-6239162	38.345		C_2_7-4878706	45.035		C22-11318413	40.845		C_2_1-7216098	4.585		C_2_6-6143237	30.425		C_2_3-3813345	48.74		C12-5022428	39.59		C38-2268479	42.235		C6-4472244	45.43		C35-171901	48.285
C10-9739574	34.215		C18-1491324	42.18		C34-3608311	47.5		C32-6174427	38.76		C_2_7-4884209	45.035		C22-11323754	40.845		C_2_1-7216252	4.585		C_2_6-6144550	30.425		C_2_3-3815683	48.74		C12-5023476	39.59		C38-2273158	42.235		C6-4474445	45.43		C35-179582	48.285
C10-9741189	34.215		C18-1492237	42.18		C34-3614003	47.5		C32-6176316	38.76		C_2_7-4887713	45.035		C22-11325566	40.845		C_2_1-7219471	4.585		C_2_6-6144696	30.425		C_2_3-3818748	48.74		C12-5025711	39.59		C38-2276092	42.65		C6-4476043	45.43		C35-188139	48.285
C10-9744283	34.215		C18-1509533	42.18		C34-3633015	47.5		C32-6193271	38.76		C_2_7-4891146	45.035		C22-11372101	40.845		C_2_1-7222480	4.585		C_2_6-6146062	30.425		C_2_3-3821135	48.74		C12-5032891	39.59		C38-2278036	42.65		C6-4476712	45.43		C35-189440	48.285
C10-9746625	34.215		C18-1509692	42.18		C34-3640141	47.5		C32-6094770	39.18		C_2_7-4892127	45.035		C22-11396412	40.845		C_2_1-7224505	4.585		C_2_6-6147860	30.425		C_2_3-3821783	48.74		C12-5034241	39.59		C38-2278599	42.65		C6-4476976	45.43		C35-189986	48.285
C10-9746746	34.215		C18-1510308	42.18		C34-3662384	47.5		C32-6084394	39.595		C_2_7-4894907	45.45		C22-11418340	40.845		C_2_1-7232135	4.585		C_2_6-6148742	30.425		C_2_3-3827482	48.74		C12-5036033	39.59		C38-2281269	42.65		C6-4479934	45.43		C35-190391	48.285
C10-9747834	34.215		C18-1512103	42.18		C34-3673899	47.5		C32-6058017	40.01		C_2_7-4903432	46.285		C22-11474180	40.845		C_2_1-7233206	4.585		C_2_6-6150489	30.425		C_2_3-3828872	48.74		C12-5055708	39.59		C38-2287705	42.65		C6-4480552	45.43		C35-197955	48.285
C10-9749653	34.215		C18-1517164	42.18		C34-3679696	47.5		C32-6064435	40.01		C_2_7-4927002	47.54		C36-2350265	40.845		C_2_1-7234850	4.585		C_2_6-6153547	30.425		C_2_3-3829470	48.74		C12-5099388	39.59		C38-2288609	42.65		C6-4480936	45.43		C35-199135	48.285
C10-9750018	34.215		C18-1522815	42.18		C34-3680871	47.5		C32-5989764	40.425		C_2_7-4931918	47.54		C36-2392229	40.845		C_2_1-7237383	4.585		C_2_6-6157538	30.425		C_2_3-3830037	48.74		C12-5100938	39.59		C38-2289075	42.65		C6-4481128	45.43		C35-200321	48.285
C10-9750743	34.215		C18-1523350	42.18		C34-3686336	47.5		C32-6018654	40.425		C_2_7-4951232	47.955		C36-2417550	40.845		C_2_1-7241342	4.585		C_2_6-6170811	30.425		C_2_3-3830617	48.74		C12-5115138	39.59		C38-2289207	42.65		C6-4482131	45.43		C35-200774	48.285
C10-9750878	34.215		C18-1530746	42.18		C34-3690456	47.5		C32-5967155	40.845		C_2_7-5032470	48.37		C36-2563439	40.845		C_2_1-7241548	4.585		C_2_6-6173301	30.425		C_2_3-3832020	48.74		C12-4868497	40.42		C38-2290138	42.65		C6-4482562	45.43		C35-206187	48.285
C10-9752191	34.215		C18-1531433	42.18		C34-3515491	47.92		C32-5948251	41.26		C_2_7-5036152	48.785		C36-2581322	40.845		C_2_1-7241875	4.585		C_2_6-6182788	30.425		C_2_3-3833025	48.74		C12-4764101	41.26		C38-2292391	42.65		C6-4482774	45.43		C35-218294	48.285
C10-9752648	34.215		C18-1537628	42.18		C34-3515606	47.92		C32-5888953	41.68		C_2_7-5067657	49.205		C36-2590178	40.845		C_2_1-7243155	4.585		C_2_6-6185159	30.425		C_2_3-3833799	48.74		C12-4749550	41.675		C38-2294702	42.65		C6-4483490	45.43		C35-221635	48.285
C10-9752778	34.215		C18-1142569	42.595		C34-3515727	47.92		C32-5920376	41.68		C_2_7-5115099	49.62		C36-2598868	40.845		C_2_1-7243531	4.585		C_2_6-6204796	30.425		C_2_3-3835295	48.74		C12-4665159	42.09		C38-2299454	42.65		C6-4484000	45.43		C35-225246	48.285
C10-9753030	34.215		C18-1142728	42.595		C34-3515935	47.92		C32-5928090	41.68		C_2_7-5136460	50.455		C36-2645943	40.845		C_2_1-7244373	4.585		C_2_6-6205828	30.425		C_2_3-3835605	48.74		C12-4691789	42.09		C38-2301154	42.65		C6-4485183	45.43		C35-230970	48.285
C10-9754012	34.215		C18-1143448	42.595		C34-3516154	47.92		C32-5717345	43.345		C_2_7-5139574	50.455		C36-2652385	40.845		C_2_1-7472268	4.585		C_2_6-6206827	30.425		C_2_3-3838713	48.74		C12-4711789	42.09		C38-2307770	42.65		C6-4491099	45.43		C35-235266	48.285
C10-9754893	34.215		C18-1143872	42.595		C34-3481147	48.335		C32-5745579	43.345		C_2_7-5179777	50.455		C36-2676880	40.845		C_2_1-7654998	4.585		C_2_6-6207704	30.425		C_2_3-3840558	48.74		C12-4330894	42.51		C38-2310931	42.65		C6-4491643	45.43		C35-241174	48.285
C10-9755695	34.215		C18-1144175	42.595		C34-3506166	48.335		C32-5623534	44.175		C_2_7-5209298	50.455		C36-2680584	40.845		C_2_1-7740888	4.585		C_2_6-5429226	30.845		C_2_3-3844132	48.74		C12-4357741	42.51		C38-2311833	42.65		C6-4492180	45.43		C35-266182	48.285
C10-9759736	34.215		C18-1145000	42.595		C34-3511022	48.335		C32-5520068	44.595		C_2_7-5223067	50.87		C36-2692101	40.845		C_2_1-7741952	5.42		C_2_6-5489145	30.845		C_2_3-3846217	48.74		C12-4366337	42.51		C38-2312674	42.65		C6-4493978	45.43		C35-267318	48.285
C10-9764159	34.215		C18-1149671	42.595		C34-3511926	48.335		C32-5501836	45.43		C_2_7-5257681	51.29		C36-2703932	40.845		C_2_1-7742137	5.42		C_2_6-5506255	30.845		C_2_3-3847344	48.74		C12-4401740	42.51		C38-2314598	42.65		C6-4494613	45.43		C35-269490	48.285
C10-9764668	34.215		C18-1155955	42.595		C34-3512275	48.335		C32-5414235	45.845		C_2_7-5280071	51.29		C36-2709695	40.845		C_2_1-7738272	7.09		C_2_6-5507298	30.845		C_2_3-3849319	48.74		C12-4457574	42.51		C38-2315318	42.65		C6-4495194	45.43		C35-271540	48.285
C10-9764928	34.215		C18-1158129	42.595		C34-3512916	48.335		C32-5426278	45.845		C_2_7-5286240	51.29		C36-2733455	40.845		C_2_1-7738501	7.09		C_2_6-5508030	30.845		C_2_3-3849458	48.74		C12-4475352	42.51		C38-2315864	42.65		C6-4495525	45.43		C35-272064	48.285
C10-9766383	34.215		C18-1160866	42.595		C34-3513431	48.335		C32-5450290	45.845		C_2_7-5317474	51.705		C36-2735237	40.845		C11-1849743	23.055		C_2_6-5508598	30.845		C_2_3-3849726	48.74		C12-4496367	42.51		C38-2316143	42.65		C6-4497077	45.43		C35-274192	48.285
C10-9773031	34.215		C18-1162059	42.595		C34-3513929	48.335		C32-5454452	45.845		C_2_7-5322620	51.705		C36-2757013	40.845		C11-1906680	23.055		C_2_6-5508727	30.845		C_2_3-3851700	48.74		C12-4508897	42.51		C38-2319318	42.65		C6-4497529	45.43		C35-278038	48.285
C10-9774504	34.215		C18-1163459	42.595		C34-3514989	48.335		C32-5454844	45.845		C_2_7-5325241	52.12		C36-2767921	40.845		C11-1942808	23.055		C_2_6-5513023	30.845		C_2_3-3853063	48.74		C12-4509600	42.51		C38-2319822	42.65		C6-4500534	45.43		C35-282986	48.285
C10-9777190	34.215		C18-1163704	42.595		C34-3516593	48.335		C32-5466578	45.845		C_2_7-5363771	52.12		C36-2845961	40.845		C11-1849399	23.47		C_2_6-5525992	30.845		C_2_3-3856368	48.74		C12-4511716	42.51		C38-2320648	42.65		C6-4501799	45.43		C35-298580	48.285
C10-9780490	34.215		C18-1167370	42.595		C34-3517483	48.335		C32-5384550	46.26		C_2_7-5452368	52.12		C36-2847889	40.845		C11-1950611	23.47		C_2_6-5530591	30.845		C_2_3-3857424	48.74		C12-4515406	42.51		C38-2321242	42.65		C6-4507161	45.43		C35-299795	48.285
C10-9781198	34.215		C18-1168008	42.595		C34-3518815	48.335		C32-5404638	46.68		C_2_7-5458935	52.535		C36-2848606	40.845		C11-1817122	23.885		C_2_6-5543557	30.845		C_2_3-3858005	48.74		C12-4517168	42.51		C38-2322330	42.65		C6-4510106	45.43		C35-301287	48.285
C10-9789852	34.215		C18-1168945	42.595		C34-3521170	48.335		C32-4938864	47.095		C_2_7-5471950	52.535		C36-2858703	40.845		C11-1834610	23.885		C_2_6-5547606	30.845		C_2_3-3860327	48.74		C12-4521600	42.51		C38-2323662	42.65		C6-4512098	45.43		C35-302243	48.285
C10-9791214	34.215		C18-1172365	42.595		C34-3522891	48.335		C32-4947316	47.095		C_2_7-5472332	52.535		C36-2890983	40.845		C11-1951863	24.305		C_2_6-5550421	30.845		C_2_3-3862175	48.74		C12-4523318	42.51		C38-2323917	42.65		C6-4512252	45.43		C35-308567	48.285
C10-9792178	34.215		C18-1173322	42.595		C34-3524876	48.335		C32-4979119	47.095		C_2_7-5472521	52.535		C36-2900537	40.845		C11-1982417	24.305		C_2_6-5551892	30.845		C_2_3-3867580	48.74		C12-4530861	42.51		C38-2324711	42.65		C6-4514029	45.43		C35-310250	48.285
C10-9793009	34.215		C18-1174189	42.595		C34-3525337	48.335		C32-4992456	47.095		C_2_7-5473105	52.535		C36-2919311	40.845		C11-1991513	24.725		C_2_6-5559715	30.845		C_2_3-3871822	48.74		C12-4531188	42.51		C38-2330740	42.65		C6-4515695	45.43		C35-313785	48.285
C10-9793854	34.215		C18-1196189	42.595		C34-3525545	48.335		C32-5078029	47.095		C_2_7-5474000	52.535		C36-2921082	40.845		C11-2002142	25.14		C_2_6-5560501	30.845		C_2_3-3876113	48.74		C12-4532091	42.51		C38-2331741	42.65		C6-4517122	45.43		C35-314300	48.285
C10-9794723	34.215		C18-1197776	42.595		C34-3526088	48.335		C32-5079244	47.095		C_2_7-5474286	52.535		C36-2924944	40.845		C11-2005538	25.14		C_2_6-5562323	30.845		C_2_3-3878729	48.74		C12-4533749	42.51		C38-2332162	42.65		C6-4519207	45.43		C35-320899	48.285
C10-9795228	34.215		C18-1200063	42.595		C34-3527111	48.335		C32-5113552	47.095		C_2_7-5552680	52.535		C36-2940906	40.845		C11-2019958	25.14		C_2_6-5576144	30.845		C_2_3-3880244	48.74		C12-4537264	42.51		C38-2332400	42.65		C6-4520128	45.43		C35-326254	48.285
C10-9807880	34.215		C18-1204329	42.595		C34-3527408	48.335		C32-5190963	47.095		C_2_7-5553872	52.535		C36-2943747	40.845		C_2_1-17290	25.555		C_2_6-5578413	30.845		C_2_3-3881242	48.74		C12-4538172	42.51		C38-2333309	42.65		C6-4520458	45.43		C35-327242	48.285
C10-9810793	34.215		C18-1208675	42.595		C34-3528143	48.335		C32-5209156	47.095		C_2_7-5655752	52.535		C36-2963074	40.845		C_2_1-1246	25.97		C_2_6-5578795	30.845		C_2_3-3882644	48.74		C12-4538499	42.51		C38-2334249	42.65		C6-4520772	45.43		C35-335815	48.285
C10-9810927	34.215		C18-1209467	42.595		C34-3528812	48.335		C32-5293655	47.095		C_2_7-5677805	52.535		C36-2969373	40.845		C_2_1-23023	25.97		C_2_6-5579000	30.845		C_2_3-3884964	48.74		C12-4557313	42.925		C38-2338608	42.65		C6-4521240	45.43		C35-336404	48.285
C10-9813594	34.215		C18-1211081	42.595		C34-3528918	48.335		C32-5303666	47.095		C_2_7-5727329	52.535		C36-2978768	40.845		C_2_1-84297	25.97		C_2_6-5579860	30.845		C_2_3-3895159	48.74		C12-4614486	42.925		C38-2340742	42.65		C6-4521565	45.43		C35-336803	48.285
C10-9815520	34.215		C18-1211292	42.595		C34-3534212	48.335		C32-5309239	47.095		C_2_7-5784407	52.535		C36-2982349	40.845		C_2_1-100871	25.97		C_2_6-5581681	30.845		C_2_3-3897126	48.74		C12-4614818	42.925		C38-2344509	42.65		C6-4526003	45.43		C35-343988	48.285
C10-9816054	34.215		C18-1213526	42.595		C34-3536753	48.335		C32-5336100	47.095		C_2_7-5785653	52.535		C36-3244901	40.845		C_2_1-130377	26.39		C_2_6-5584788	30.845		C_2_3-3898095	48.74		C12-4619866	42.925		C38-2346892	42.65		C6-4530803	45.43		C35-344718	48.285
C10-9816451	34.215		C18-1216128	42.595		C34-3539352	48.335		C32-5347772	47.095		C_2_7-5802657	52.535		C36-3283162	40.845		C_2_1-134266	26.39		C_2_6-5590842	30.845		C_2_3-3898243	48.74		C12-4615481	43.34		C38-2347689	42.65		C6-4533275	45.43		C35-345632	48.285
C10-9818126	34.215		C18-1217139	42.595		C34-3541817	48.335		C32-5352607	47.095		C_2_7-5803158	52.535		C36-3302935	40.845		C_2_1-136191	26.39		C_2_6-5593654	30.845		C_2_3-3898662	48.74		C12-4616547	43.34		C38-2348241	42.65		C6-4533529	45.43		C35-346490	48.285
C10-9819516	34.215		C18-1218793	42.595		C34-3416448	48.755		C32-5359214	47.095		C_2_7-5803551	52.535		C36-3354798	40.845		C_2_1-168528	26.39		C_2_6-5594070	30.845		C_2_3-3898878	48.74		C12-4619618	43.34		C38-2349813	42.65		C6-4534458	45.43		C35-348673	48.285
C10-9819999	34.215		C18-1225558	42.595		C34-3243313	49.17		C32-5377738	47.095		C_2_7-5803966	52.535		C36-3382918	40.845		C_2_1-172824	26.39		C_2_6-5600209	30.845		C_2_3-3899811	48.74		U0085-76767	60.695		C38-2350336	42.65		C6-4536403	45.43		C35-350464	48.285
C10-9826817	34.215		C18-1230817	42.595		C34-3243984	49.17		C32-4880448	47.93		C_2_7-5362054	52.955		C36-3387638	40.845		C_2_1-173512	26.39		C_2_6-5601523	30.845		C_2_3-3900325	48.74		U0085-59689	61.525		C38-2354504	42.65		C6-4537297	45.43		C35-356417	48.285
C10-9829576	34.215		C18-1231244	42.595		C34-3244441	49.17		C32-4883007	47.93		C_2_7-5413021	52.955		C36-3403917	40.845		C_2_1-174453	26.39		C_2_6-5601782	30.845		C_2_3-3904583	48.74		U0085-51615	62.36		C38-2357422	42.65		C6-4537659	45.43		C35-357164	48.285
C10-9832286	34.215		C18-1232088	42.595		C34-3339096	49.17		C32-4814648	48.345		C_2_7-5450009	52.955		C36-3404568	40.845		C_2_1-174761	26.39		C_2_6-5602442	30.845		C_2_3-3905508	48.74		U0085-47770	63.195		C38-2360368	42.65		C6-4539766	45.43		C35-357451	48.285
C10-9834261	34.215		C18-1240633	42.595		C34-3339324	49.17		C32-4815513	48.345		C_2_7-5450110	52.955		C36-2333156	41.26		C_2_1-176207	26.39		C_2_6-5604249	30.845		C_2_3-3906396	48.74		U0085-9570	64.03		C38-2361682	42.65		C6-4541406	45.43		C35-360763	48.285
C10-9837786	34.215		C18-1241279	42.595		C34-3352601	49.17		C32-4870741	48.345		C_2_7-5473280	52.955		C36-2264974	41.68		C_2_1-178291	26.39		C_2_6-5605219	30.845		C_2_3-3918884	48.74		U0085-35039	64.03		C38-2363593	42.65		C6-4549669	45.43		C35-361040	48.285
C10-9550432	34.635		C18-1242262	42.595		C34-3367007	49.17		C32-4801842	48.76		C_2_7-5475929	52.955		C36-2271417	41.68		C_2_1-179957	26.39		C_2_6-5605439	30.845		C_2_3-3919856	48.74		U0085-29499	64.445		C38-2363925	42.65		C6-4550480	45.43		C35-361471	48.285
C10-9551011	34.635		C18-1243440	42.595		C34-3261516	49.585		C32-4725340	49.175		C_2_7-5495260	52.955		C36-2284580	41.68		C_2_1-183317	26.39		C_2_6-5606218	30.845		C_2_3-3921287	48.74		U0085-31688	64.445		C38-2366934	42.65		C6-4551398	45.43		C35-367372	48.285
C10-9552419	34.635		C18-1244146	42.595		C34-3265799	49.585		C32-4770882	49.175		C_2_7-5496508	52.955		C36-2302234	41.68		C_2_1-185562	26.39		C_2_6-5606733	30.845		C_2_3-3921989	48.74		U0085-93839	64.445		C38-2370255	42.65		C6-4551805	45.43		C35-370930	48.285
C10-9558660	34.635		C18-1249976	42.595		C34-3269490	49.585		C32-4779487	49.175		C_2_7-5498055	52.955		C36-2309057	41.68		C_2_1-186998	26.39		C_2_6-5606966	30.845		C_2_3-3929379	48.74		U0085-124194	64.445		C38-2374355	42.65		C6-4553557	45.43		C35-381939	48.285
C10-9560421	34.635		C18-1250155	42.595		C34-3270269	49.585		C32-4713675	49.595		C_2_7-5499565	52.955		C36-2330092	41.68		C_2_1-190476	26.39		C_2_6-5609507	30.845		C_2_3-3933342	48.74		U0375-3059	64.445		C38-2376669	42.65		C6-4561647	45.43		C35-382506	48.285
C10-9561271	34.635		C18-1253369	42.595		C34-3316802	49.585		C32-4505447	50.015		C_2_7-5505978	52.955		C36-2224058	42.095		C_2_1-191543	26.39		C_2_6-5612712	30.845		C_2_3-3933814	48.74		U0456-15946	64.445		C38-2378335	42.65		C6-4561974	45.43		C35-384764	48.285
C10-9565241	34.635		C18-1256485	42.595		C34-3316992	49.585		C32-4708352	50.015		C_2_7-5507803	52.955		C36-2224771	42.095		C_2_1-196253	26.39		C_2_6-5614981	30.845		C_2_3-3935738	48.74		U0460-6463	64.445		C38-2379116	42.65		C6-4563903	45.43		C35-391221	48.285
C10-9566994	34.635		C18-1260078	42.595		C34-3317194	49.585		C32-4443356	50.43		C_2_7-5508185	52.955		C36-2232012	42.095		C_2_1-198068	26.39		C_2_6-5622087	30.845		C_2_3-3936953	48.74		U1339-5220	64.445		C38-2380457	42.65		C6-4565461	45.43		C35-400915	48.285
C10-9568990	34.635		C18-1266963	42.595		C34-3319407	49.585		C32-4420499	50.845		C_2_7-5508702	52.955		C27-10068	42.51		C_2_1-201495	26.39		C_2_6-5623407	30.845		C_2_3-3937064	48.74		U5055-43141	64.445		C38-2381954	42.65		C6-4566279	45.43		C35-402172	48.285
C10-9569878	34.635		C18-1268176	42.595		C34-3322039	49.585		C32-3811269	51.68		C_2_7-5509198	52.955		C27-16306	42.51		C_2_1-205226	26.39		C_2_6-5628868	30.845		C_2_3-3937277	48.74		U5055-53763	64.445		C38-2384064	42.65		C6-4570760	45.43		C35-405492	48.285
C10-9570750	34.635		C18-1269246	42.595		C34-3322958	49.585		C32-3811552	51.68		C_2_7-5510187	52.955		C27-20035	42.51		C_2_1-205453	26.39		C_2_6-5631610	30.845		C_2_3-3938110	48.74		U5055-88283	64.445		C38-2384644	42.65		C6-4575490	45.43		C35-413941	48.285
C10-9571848	34.635		C18-1270543	42.595		C34-3323939	49.585		C32-4117698	51.68		C_2_7-5510640	52.955		C27-22033	42.51		C_2_1-207378	26.39		C_2_6-5638947	30.845		C_2_3-3943452	48.74		U5055-88895	64.445		C38-2396706	42.65		C6-4577817	45.43		C35-420127	48.285
C10-9618859	34.635		C18-1271240	42.595		C34-3326009	49.585		C32-4142713	51.68		C_2_7-5511168	52.955		C27-23106	42.51		C_2_1-209228	26.39		C_2_6-5641468	30.845		C_2_3-3945255	48.74		U5055-109859	64.445		C38-2396970	42.65		C6-4578096	45.43		C35-421116	48.285
C10-9619149	34.635		C18-1271866	42.595		C34-3326702	49.585		C32-4154795	51.68		C_2_7-5511535	52.955		C27-28427	42.51		C_2_1-210595	26.39		C_2_6-5642943	30.845		C_2_3-3945939	48.74		U5055-117954	64.445		C38-2397324	42.65		C6-4578596	45.43		C35-426710	48.285
C10-9735912	34.635		C18-1272240	42.595		C34-3326818	49.585		C32-4181990	51.68		C_2_7-5513090	52.955		C27-34254	42.51		C_2_1-211747	26.39		C_2_6-5644148	30.845		C_2_3-3946717	48.74		U5055-131161	64.445		C38-2397993	42.65		C6-4579340	45.43		C35-433403	48.285
C10-9736353	34.635		C18-1272658	42.595		C34-3328294	49.585		C32-4088172	52.1		C_2_7-5514469	52.955		C27-59459	42.51		C_2_1-213060	26.39		C_2_6-5644995	30.845		C_2_3-3946937	48.74		U5055-132725	64.445		C38-2398780	42.65		C6-4580139	45.43		C35-433624	48.285
C10-9576905	35.05		C18-1274791	42.595		C34-3329280	49.585		C32-4075298	52.515		C_2_7-5514882	52.955		C27-105383	42.51		C_2_1-217999	26.39		C_2_6-5645120	30.845		C_2_3-3947305	48.74		U5055-166203	64.445		C38-2398897	42.65		C6-4580416	45.43		C35-435594	48.285
C10-9417944	35.465		C18-1280614	42.595		C34-3329847	49.585		C32-4084456	52.515		C_2_7-5516367	52.955		C27-127077	42.51		C_2_1-220606	26.39		C_2_6-5646356	30.845		C_2_3-3947506	48.74		U5055-221180	64.445		C38-2401565	42.65		C6-4582192	45.43		C35-436128	48.285
C10-9422055	35.465		C18-1281439	42.595		C34-3330297	49.585		C32-4074022	52.93		C_2_7-5541408	52.955		C27-127325	42.51		C_2_1-237775	26.39		C_2_6-5647650	30.845		C_2_3-3947975	48.74		U5055-252789	64.445		C38-2422269	42.65		C6-4582608	45.43		C35-437877	48.285
C10-9436511	35.465		C18-1282383	42.595		C34-3330871	49.585		C32-4074827	52.93		C_2_7-5541637	52.955		C27-139669	42.51		C_2_1-238392	26.39		C_2_6-5649315	30.845		C_2_3-3948853	48.74		U5055-476444	64.445		C38-2422935	42.65		C6-4583372	45.43		C35-438760	48.285
C10-9461522	35.465		C18-1282925	42.595		C34-3331049	49.585		C32-3760390	53.345		C_2_7-5542153	52.955		C27-143690	42.51		C_2_1-240681	26.39		C_2_6-5650383	30.845		C_2_3-3949165	48.74		U5055-477366	64.86		C38-2423250	42.65		C6-4584931	45.43		C35-352825	48.7
C10-8851775	36.3		C18-1287726	42.595		C34-3331224	49.585		C32-3763533	53.345		C_2_7-5542714	52.955		C27-150269	42.51		C_2_1-253780	26.39		C_2_6-5651155	30.845		C_2_3-3949354	48.74		U5055-624140	64.86		C38-2431330	43.065		C6-4587748	45.43		C35-355195	48.7
C10-8852089	36.3		C18-1288570	42.595		C34-3331331	49.585		C32-3778819	53.345		C_2_7-5543065	52.955		C36-181137	42.51		C_2_1-268573	26.39		C_2_6-5651773	30.845		C_2_3-3949976	48.74		U5055-659070	65.275		C38-2431551	43.065		C6-4587908	45.43		C35-395890	48.7
C10-8854774	36.3		C18-1294451	42.595		C34-3332297	49.585		C32-3802983	53.345		C_2_7-5544312	52.955		C36-191947	42.51		C_2_1-269329	26.39		C_2_6-5654085	30.845		C_2_3-3950208	48.74		U5055-678628	65.275		C38-2435052	43.065		C6-4588737	45.43		C35-21316	49.53
C10-8855116	36.3		C18-1297034	42.595		C34-3332602	49.585		C32-3804271	53.345		C_2_7-5545666	52.955		C36-1766496	42.51		C_2_1-272644	26.39		C_2_6-5662129	30.845		C_2_3-3953126	48.74		U5055-683127	65.275		C38-2438837	43.065		C6-4589372	45.43		C35-77160	49.53
C10-8856359	36.3		C18-1307036	42.595		C34-3336156	49.585		C32-3804924	53.345		C_2_7-5547043	52.955		C36-1788304	42.51		C_2_1-274321	26.39		C_2_6-5662610	30.845		C_2_3-3959171	48.74		U5055-705988	65.275		C38-2439192	43.065		C6-4590491	45.43		C35-161471	49.53
C10-8857677	36.3		C18-1307764	42.595		C34-3370291	49.585		C32-3805542	53.345		C_2_7-5547302	52.955		C36-1815912	42.51		C_2_1-274727	26.39		C_2_6-5663058	30.845		C_2_3-3962129	48.74		U5055-743151	65.275		C38-2440001	43.065		C6-4590689	45.43		C35-162661	49.53
C10-8857919	36.3		C18-1307911	42.595		C34-3371240	49.585		C32-3806013	53.345		C_2_7-5549183	52.955		C36-1829562	42.51		C_2_1-276306	26.39		C_2_6-5663368	30.845		C_2_3-3963366	48.74		U5055-768472	65.275		C38-2441167	43.065		C6-4591722	45.43		C35-163282	49.53
C10-9008562	36.3		C18-1308620	42.595		C34-3375622	49.585		C32-3806341	53.345		C_2_7-5554404	52.955		C36-1871626	42.51		C_2_1-278244	26.39		C_2_6-5664959	30.845		C_2_3-3964534	48.74		U5055-785180	65.275		C38-2442305	43.065		C6-4592154	45.43		C35-12206	49.95
C10-9013043	36.3		C18-1316010	42.595		C34-3382959	49.585		C32-3806659	53.345		C_2_7-5566464	52.955		C36-1919880	42.51		C_2_1-281779	26.39		C_2_6-5698896	30.845		C_2_3-3965328	48.74		U5055-795790	65.275		C38-2447202	43.065		C6-4592534	45.43		C35-37349	49.95
C10-9015511	36.3		C18-1318526	42.595		C34-3383708	49.585		C32-3806852	53.345		C_2_7-5568110	52.955		C36-2044418	42.51		C_2_1-285712	26.39		C_2_6-5702554	30.845		C_2_3-3967999	48.74		U5055-807580	65.275		C38-2449657	43.065		C6-4592827	45.43		U0294-11458	49.95
C10-9062846	36.3		C18-1322823	42.595		C34-3384865	49.585		C32-3808787	53.345		C_2_7-5568988	52.955		C36-2058420	42.51		C_2_1-317057	26.39		C_2_6-5702800	30.845		C_2_3-3970325	48.74		U5055-809010	65.275		C38-2451797	43.065		C6-4593169	45.43		U0294-14215	49.95
C10-9087045	36.3		C18-1341339	42.595		C34-3385065	49.585		C32-3809125	53.345		C_2_7-5569123	52.955		C36-2061436	42.51		C_2_1-319750	26.39		C_2_6-5706003	30.845		C_2_3-3974650	48.74		U5055-810587	65.275		C38-2453181	43.065		C6-4596365	45.43		U0294-21143	49.95
C10-9088210	36.3		C18-1344259	42.595		C34-3385829	49.585		C32-3809830	53.345		C_2_7-5569888	52.955		C36-2065009	42.51		C_2_1-325645	26.39		C_2_6-5708013	30.845		C_2_3-3974992	48.74		U5055-840180	65.275		C38-2455907	43.065		C6-4597798	45.43		U0294-31929	49.95
C10-9089820	36.3		C18-1346684	42.595		C34-3386642	49.585		C32-3811837	53.345		C_2_7-5570542	52.955		C36-2069349	42.51		C_2_1-338396	26.39		C_2_6-5710057	30.845		C_2_3-3976269	48.74		U5055-844825	65.275		C38-2464880	43.065		C6-4598239	45.43		U0294-32041	49.95
C10-9207723	36.3		C18-1347901	42.595		C34-3387400	49.585		C32-3812104	53.345		C_2_7-5576157	52.955		C36-2085113	42.51		C_2_1-357254	26.805		C_2_6-5710531	30.845		C_2_3-3978739	48.74		U5055-858323	65.275		C38-2466070	43.065		C6-4598458	45.43		U0294-34344	49.95
C10-9209901	36.3		C18-1349155	42.595		C34-3396354	49.585		C32-3812985	53.345		C_2_7-5576916	52.955		C36-2125630	42.51		C_2_1-358827	26.805		C_2_6-5715398	30.845		C_2_3-3979035	48.74		U5055-868355	65.275		C38-2472281	43.065		C6-4604039	45.43		U0294-35275	49.95
C10-9233081	36.3		C18-1351387	42.595		C34-3396541	49.585		C32-3813739	53.345		C_2_7-5581154	52.955		C36-2128927	42.51		C_2_1-363341	26.805		C_2_6-5716675	30.845		C_2_3-3979316	48.74		U5055-1020672	65.275		C38-2480675	43.065		C6-4605409	45.43		U0294-35662	49.95
C10-9038113	36.715		C18-1352249	42.595		C34-3200212	50.005		C32-3814064	53.345		C_2_7-5582178	52.955		C36-2135211	42.51		C_2_1-372514	26.805		C_2_6-5716937	30.845		C_2_3-3980108	48.74		U5055-1073228	65.275		C38-2490335	43.065		C6-4605754	45.43		U0294-37790	49.95
C10-9150642	36.715		C18-1354358	42.595		C34-3238888	50.005		C32-3816066	53.345		C_2_7-5583494	52.955		C36-2142071	42.51		C_2_1-511151	26.805		C_2_6-5717915	30.845		C_2_3-3981032	48.74		U5055-1104287	65.275		C38-2490509	43.065		C6-4606339	45.43		U0294-44244	49.95
C10-9150833	36.715		C18-1357006	42.595		C34-3241718	50.005		C32-3816272	53.345		C_2_7-5584195	52.955		C36-2166701	42.51		C_2_1-585674	26.805		C_2_6-5721117	30.845		C_2_3-3983083	48.74		U5055-1120899	65.275		C38-2491086	43.065		C6-4606544	45.43		U0294-45132	49.95
C10-9153783	36.715		C18-1459261	42.595		C34-3244952	50.005		C32-3818052	53.345		C_2_7-5584493	52.955		C36-2172226	42.51		C_2_1-593918	26.805		C_2_6-5721701	30.845		C_2_3-3993320	48.74		U5055-1137335	65.275		C38-2492270	43.065		C6-4606891	45.43		U0294-45465	49.95
C10-9155835	36.715		C18-1460122	42.595		C34-3245563	50.005		C32-3835842	53.345		C_2_7-5586391	52.955		C36-2196467	42.51		C_2_1-636843	26.805		C_2_6-5724659	30.845		C_2_3-3995110	48.74		U5055-1141119	65.275		C38-2493085	43.065		C6-4607310	45.43		U0294-46189	49.95
C10-9157505	36.715		C18-1460621	42.595		C34-3246638	50.005		C32-3837158	53.345		C_2_7-5598673	52.955		U3613-33085	42.51		C_2_1-660954	27.225		C_2_6-5725534	30.845		C_2_3-4002190	48.74		U5055-1152690	65.275		C38-2498994	43.065		C6-4608192	45.43		U0294-47797	49.95
C10-9168701	36.715		C18-1464556	42.595		C34-3248459	50.005		C32-3839649	53.345		C_2_7-5600308	52.955		U3613-44476	42.51		C_2_1-740215	27.64		C_2_6-5726165	30.845		C_2_3-4003358	48.74		U5055-1184943	65.275		C38-2501144	43.065		C6-4609079	45.43		U0294-48659	49.95
C10-9171473	36.715		C18-1464904	42.595		C34-3248799	50.005		C32-3839943	53.345		C_2_7-5600639	52.955		U3613-75563	42.51		C_2_1-741051	27.64		C_2_6-5729149	30.845		C_2_3-4003528	48.74		U5055-1200145	65.275		C38-2507959	43.065		C6-4609305	45.43		U0294-52014	49.95
C10-9175854	36.715		C18-1471871	42.595		C34-3249063	50.005		C32-3840434	53.345		C_2_7-5602134	52.955		U3613-77088	42.51		C_2_1-742708	27.64		C_2_6-5734585	30.845		C_2_3-4005547	48.74		U5055-1280255	65.275		C38-2509514	43.065		C6-4609684	45.43		U0294-52173	49.95
C10-9176842	36.715		C18-1475949	42.595		C34-3251421	50.005		C32-3841753	53.345		C_2_7-5608353	52.955		U3613-78029	42.51		C_2_1-745492	27.64		C_2_6-5735379	30.845		C_2_3-4008772	48.74		U5055-1300018	65.275		C38-2511106	43.065		C6-4610415	45.43		U0294-52330	49.95
C10-9177733	36.715		C18-1476385	42.595		C34-3252394	50.005		C32-3842667	53.345		C_2_7-5609632	52.955		U3613-83337	42.51		C11-2798980	27.64		C_2_6-5735643	30.845		C_2_3-4009381	48.74		U5055-1320492	65.275		C38-2511822	43.065		C6-4610706	45.43		U0294-52929	49.95
C10-9197007	36.715		C18-1477474	42.595		C34-3254102	50.005		C32-3845967	53.345		C_2_7-5610734	52.955		U3613-85183	42.51		C11-2799960	27.64		C_2_6-5737328	30.845		C_2_3-4009924	48.74		U5055-1355158	65.275		C38-2486335	43.485		C6-4612128	45.43		U0294-58839	49.95
C10-9200619	36.715		C18-1479416	42.595		C34-3255271	50.005		C32-3847649	53.345		C_2_7-5611344	52.955		U3613-101743	42.51		C11-2801071	27.64		C_2_6-5738189	30.845		C_2_3-4010512	48.74		U5055-1361387	65.275		C38-2513520	43.485		C6-4614022	45.43		C22-3010560	50.365
C10-9211722	36.715		C18-1480544	42.595		C34-3260475	50.005		C32-3849475	53.345		C_2_7-5612223	52.955		U3613-102684	42.51		C11-2802021	27.64		C_2_6-5738551	30.845		C_2_3-4010743	48.74		U5055-1364490	65.275		C38-2513931	43.485		C6-4615547	45.43		C22-3014997	50.365
C10-9212687	36.715		C18-1481346	42.595		C34-3270627	50.005		C32-3854244	53.345		C_2_7-5612396	52.955		U3613-105995	42.51		C11-2803781	27.64		C_2_6-5739136	30.845		C_2_3-4010956	48.74		U5055-1374738	65.275		C38-2514073	43.485		C6-4618313	45.43		C22-3171584	50.365
C10-9214471	36.715		C18-1485017	42.595		C34-3307047	50.005		C32-3855188	53.345		C_2_7-5613505	52.955		U3613-110540	42.51		C11-2804959	27.64		C_2_6-5739585	30.845		C_2_3-4011670	48.74		C26-3475383	66.115		C38-2514819	43.485		C6-4618621	45.43		C22-3178686	50.365
C10-9215801	36.715		C18-1485635	42.595		C34-3315705	50.005		C32-3858510	53.345		C_2_7-5613762	52.955		U5634-5020	42.51		C11-2805496	27.64		C_2_6-5740357	30.845		C_2_3-4012303	48.74		C26-3478059	66.115		C38-2515219	43.485		C6-4621591	45.43		C22-3180915	50.365
C10-9217155	36.715		C18-1485954	42.595		C34-3316259	50.005		C32-3863937	53.345		C_2_7-5614441	52.955		U5634-9693	42.51		C11-2807531	27.64		C_2_6-5745131	30.845		C_2_3-4012637	48.74		C26-3511391	66.115		C38-2516491	43.9		C6-4621728	45.43		C22-3181243	50.365
C10-9218183	36.715		C18-1486461	42.595		C34-3316607	50.005		C32-3864257	53.345		C_2_7-5614687	52.955		U5634-41790	42.51		C11-2808497	27.64		C_2_6-5747711	30.845		C_2_3-4013531	48.74		C26-3478262	66.53		C38-2525927	44.32		C6-4627718	45.43		C22-3184617	50.365
C10-9219776	36.715		C18-1487519	42.595		C34-3373661	50.005		C32-3865254	53.345		C_2_7-5615767	52.955		U5634-44037	42.51		C11-2810986	27.64		C_2_6-5751194	30.845		C_2_3-4014751	48.74		C26-3511554	66.53		C38-2552784	45.155		C6-4634539	45.43		C22-3188257	50.365
C10-9221031	36.715		C18-1488132	42.595		C34-3074720	50.42		C32-3865553	53.345		C_2_7-5616940	52.955		U5634-46941	42.51		C11-2813868	27.64		C_2_6-5751567	30.845		C_2_3-4018162	48.74		C26-3577169	66.53		C38-2595082	45.155		C6-4635458	45.43		C22-3190509	50.365
C10-9221948	36.715		C18-1488265	42.595		C34-3096816	50.42		C32-3865899	53.345		C_2_7-5617620	52.955		U5634-58442	42.51		C11-2815449	27.64		C_2_6-5753930	30.845		C_2_3-4018468	48.74		U5055-1461234	66.53		C38-2767354	46.405		C6-4635873	45.43		C22-3190917	50.365
C10-9222452	36.715		C18-1488450	42.595		C34-3103252	50.42		C32-3879404	53.345		C_2_7-5618426	52.955		U0720-36284	42.925		C11-2815982	27.64		C_2_6-5760043	30.845		C_2_3-4020112	48.74		U5055-2000689	66.53		C38-2805350	46.405		C6-4636302	45.43		C22-3191679	50.365
C10-9228703	36.715		C18-1489109	42.595		C34-3114981	50.42		C32-3883640	53.345		C_2_7-5626370	52.955		U3613-11188	42.925		C11-2817585	27.64		C_2_6-5760474	30.845		C_2_3-4021385	48.74		U5055-2017929	66.53		C38-2825933	46.405		C6-4637174	45.43		C22-3192088	50.365
C10-9230492	36.715		C18-1494896	42.595		C34-3155310	50.42		C32-3889574	53.345		C_2_7-5626847	52.955		U3613-17877	42.925		C11-2827595	27.64		C_2_6-5761745	30.845		C_2_3-4023260	48.74		U5055-2097027	66.53		C38-2617810	46.82		C6-4637395	45.43		C22-3193343	50.365
C10-9238000	36.715		C18-1498967	42.595		C34-3156888	50.42		C32-3894603	53.345		C_2_7-5627064	52.955		U3613-21310	42.925		C11-2829573	27.64		C_2_6-5761987	30.845		C_2_3-4023962	48.74		U5055-2169704	66.53		C38-2635285	46.82		C6-4638111	45.43		C22-3194577	50.365
C10-9253923	36.715		C18-1499764	42.595		C34-3161932	50.42		C32-3895921	53.345		C_2_7-5628995	52.955		U3613-42219	42.925		C11-2833057	27.64		C_2_6-5762743	30.845		C_2_3-4024132	48.74		U5055-2181217	66.53		C38-2639873	46.82		C6-4638463	45.43		C22-3200718	50.365
C10-9254232	36.715		C18-1500045	42.595		C34-3162520	50.42		C32-3900992	53.345		C_2_7-5645946	52.955		U5792-13258	42.925		C11-2833682	27.64		C_2_6-5763860	30.845		C_2_3-4026507	48.74		U1020-5640	66.945		C38-2644043	46.82		C6-4639618	45.43		C22-3208871	50.365
C10-8796324	37.135		C18-1500162	42.595		C34-3166676	50.42		C32-3902902	53.345		C_2_7-5647931	52.955		C36-103823	43.345		C11-2834003	27.64		C_2_6-5766077	30.845		C_2_3-4028088	48.74		U5055-1719310	66.945		C38-2652820	46.82		C6-4641464	45.43		C22-3210049	50.365
C10-8796617	37.135		C18-1501151	42.595		C34-3167102	50.42		C32-3903905	53.345		C_2_7-5656148	52.955		C36-104285	43.345		C11-2834521	27.64		C_2_6-5766225	30.845		C_2_3-4030343	48.74		U5055-1806087	66.945		C38-2674512	46.82		C6-4641878	45.43		C22-3213033	50.365
C10-8796817	37.135		C18-1501635	42.595		C34-3167415	50.42		C32-3905248	53.345		C_2_7-5660490	52.955		C4-28979	43.345		C11-2835598	27.64		C_2_6-5767284	30.845		C_2_3-4031299	48.74		U5055-1846116	66.945		C38-2760153	46.82		C6-4643478	45.43		C22-3213193	50.365
C10-8797093	37.135		C18-1502597	42.595		C34-3168248	50.42		C32-3914018	53.345		C_2_7-5661266	52.955		C4-115615	43.345		C11-2836907	27.64		C_2_6-5768395	30.845		C_2_3-4032452	48.74		U5055-1958854	66.945		C38-2760262	46.82		C6-4643788	45.43		C22-3213374	50.365
C10-8803778	37.135		C18-1502803	42.595		C34-3170003	50.42		C32-3915299	53.345		C_2_7-5662464	52.955		U0131-7534	43.345		C11-2837860	27.64		C_2_6-5771422	30.845		C_2_3-4032906	48.74		U5055-1978919	66.945		C38-2762171	46.82		C6-4644500	45.43		C22-3214820	50.365
C10-8804290	37.135		C18-1503001	42.595		C34-3170926	50.42		C32-3921583	53.345		C_2_7-5662900	52.955		U0137-16590	43.345		C11-2838498	27.64		C_2_6-5772216	30.845		C_2_3-4033460	48.74		U5055-2207969	66.945		C38-2771813	46.82		C6-4644733	45.43		C22-3215383	50.365
C10-8806980	37.135		C18-1505138	42.595		C34-3173697	50.42		C32-3921976	53.345		C_2_7-5663202	52.955		U0242-6814	43.345		C11-2839078	27.64		C_2_6-5773665	30.845		C_2_3-4033690	48.74		U5055-2248564	66.945		C38-2771998	46.82		C6-4645056	45.43		C22-3218953	50.365
C10-8808114	37.135		C18-1506770	42.595		C34-3190979	50.42		C32-3926103	53.345		C_2_7-5667028	52.955		U0242-9762	43.345		C11-2839468	27.64		C_2_6-5775612	30.845		C_2_3-4034329	48.74		U5055-2331693	66.945		C38-2783050	46.82		C6-4645398	45.43		C22-3219425	50.365
C10-8819716	37.135		C18-1512449	42.595		C34-3193384	50.42		C32-3929391	53.345		C_2_7-5669446	52.955		U0242-12945	43.345		C11-2840131	27.64		C_2_6-5779516	30.845		C_2_3-4034540	48.74		U5055-2348028	66.945		C38-2784598	46.82		C6-4647216	45.43		C22-3220123	50.365
C10-8820825	37.135		C18-1512590	42.595		C34-3199998	50.42		C32-3934023	53.345		C_2_7-5670503	52.955		U0242-13767	43.345		C11-2842206	27.64		C_2_6-5780693	30.845		C_2_3-4039395	48.74		C26-3685825	67.36		C38-2785887	46.82		C6-4652112	45.43		C22-3222593	50.365
C10-8830055	37.135		C18-1512900	42.595		C34-3201169	50.42		C32-3934545	53.345		C_2_7-5672040	52.955		U0242-18885	43.345		C11-2842815	27.64		C_2_6-5784448	30.845		C_2_3-4039639	48.74		C26-3713645	67.775		C38-2785989	46.82		C6-4653665	45.43		C22-3223581	50.365
C10-8833218	37.135		C18-1525911	42.595		C34-3201486	50.42		C32-3934698	53.345		C_2_7-5673582	52.955		U0242-25412	43.345		C11-2843258	27.64		C_2_6-5785604	30.845		C_2_3-4040542	48.74		C26-3721808	68.195		C38-2797421	46.82		C6-4656435	45.43		C22-3225317	50.365
C10-8836089	37.135		C18-1526562	42.595		C34-3203510	50.42		C32-3935224	53.345		C_2_7-5674321	52.955		U0645-8172	43.345		C11-2844464	27.64		C_2_6-5786002	30.845		C_2_3-4040783	48.74		C26-3723183	68.195		C38-2798158	46.82		C6-4656575	45.43		C22-3227044	50.365
C10-8838356	37.135		C18-1528491	42.595		C34-3205604	50.42		C32-3937259	53.345		C_2_7-5674657	52.955		U0645-21747	43.345		C11-2848547	27.64		C_2_6-5788846	30.845		C_2_3-4041146	48.74		C26-3829865	68.195		C38-2836144	46.82		C6-4659954	45.43		C22-3229082	50.365
C10-8839313	37.135		C18-1528812	42.595		C34-3206830	50.42		C32-3937593	53.345		C_2_7-5674819	52.955		U0645-22368	43.345		C11-2850651	27.64		C_2_6-5789706	30.845		C_2_3-4042070	48.74		C26-3853356	68.195		C38-2845565	47.235		C6-4660822	45.43		C22-3237599	50.365
C10-8841665	37.135		C18-1529829	42.595		C34-3207673	50.42		C32-3938058	53.345		C_2_7-5676411	52.955		U0645-38514	43.345		C11-2854333	27.64		C_2_6-5790373	30.845		C_2_3-4043212	48.74		C26-4032490	69.03		C38-2857856	47.235		C6-4661273	45.43		C22-3239029	50.365
C10-8842481	37.135		U1371-8210	42.595		C34-3208013	50.42		C32-3942785	53.345		C_2_7-5676832	52.955		U0645-40311	43.345		C11-2859476	27.64		C_2_6-5791691	30.845		C_2_3-4044292	48.74		C26-4059297	69.03		C38-2862450	47.235		C6-4661631	45.43		C22-3240658	50.365
C10-8847338	37.135		C18-1246483	43.015		C34-3209586	50.42		C32-3969422	53.345		C_2_7-5689333	52.955		U0645-45362	43.345		C11-2860939	27.64		C_2_6-5791950	30.845		C_2_3-4044999	48.74		C26-4087354	69.445		C38-2868251	47.235		C6-4664592	45.43		C22-3247952	50.365
C10-8848915	37.135		C18-1247720	43.015		C34-3211225	50.42		C32-3885317	53.765		C_2_7-5695456	52.955		U0645-47202	43.345		C11-2862158	27.64		C_2_6-5793117	30.845		C_2_3-4045561	48.74		C26-4177163	71.115		C38-2868452	47.235		C6-4665160	45.43		C22-3250172	50.365
C10-8850098	37.135		C18-1249153	43.015		C34-3212435	50.42		C32-3885877	53.765		C_2_7-5696752	52.955		U0687-15236	43.345		C11-2868214	27.64		C_2_6-5796250	30.845		C_2_3-4046399	48.74		C26-4415701	71.115		C38-2869277	47.235		C6-4667947	45.43		C22-3254797	50.365
C10-8850769	37.135		C18-1293473	43.015		C34-3215259	50.42		C32-3887646	53.765		C_2_7-5697939	52.955		U0687-32489	43.345		C11-2870743	27.64		C_2_6-5798770	30.845		C_2_3-4047630	48.74		U4260-16267	71.115		C38-2871327	47.235		C6-4670691	45.43		C22-3255902	50.365
C10-8851172	37.135		C18-1538962	43.015		C34-3216481	50.42		C32-3888008	53.765		C_2_7-5699026	52.955		U0687-32784	43.345		C11-2879207	27.64		C_2_6-5800900	30.845		C_2_3-4048026	48.74		U4260-26145	71.115		C38-2871916	47.235		C6-4672204	45.43		C22-3260110	50.365
C10-8858381	37.135		C18-1542259	43.015		C34-3218344	50.42		C32-3959000	53.765		C_2_7-5700944	52.955		U0720-27477	43.345		C_2_1-682747	28.055		C_2_6-5801627	30.845		C_2_3-4056098	48.74		U4260-57244	71.115		C38-2872366	47.235		C6-4679098	45.43		C22-3262364	50.365
C10-8859570	37.135		C18-1542614	43.015		C34-3225068	50.42		C32-3959615	53.765		C_2_7-5701875	52.955		U0720-53706	43.345		C11-2830516	28.055		C_2_6-5802960	30.845		C_2_3-4060434	48.74		U4260-89157	71.115		C38-2875527	47.235		C6-4680815	45.43		C22-3265431	50.365
C10-8859997	37.135		C18-1543011	43.015		C34-3233439	50.42		C32-2438834	62.175		C_2_7-5709553	52.955		U2382-7669	43.345		C11-2832157	28.055		C_2_6-5804547	30.845		C_2_3-4068485	48.74		U4260-89691	71.115		C38-2879988	47.235		C6-4682188	45.43		C22-3270209	50.365
C10-8860803	37.135		C18-1543469	43.015		C34-3235923	50.42		C32-2477110	62.175		C_2_7-5710902	52.955		U2401-17860	43.345		C11-2832576	28.055		C_2_6-5810451	30.845		C_2_3-4068685	48.74		U4260-108848	71.115		C38-2881873	47.235		C6-4682424	45.43		C22-3275113	50.365
C10-8861562	37.135		C18-1544565	43.015		C34-3236677	50.42		C32-2477369	62.175		C_2_7-5714366	52.955		U2401-32346	43.345		C11-2881011	28.055		C_2_6-5813485	30.845		C_2_3-4072779	48.74		C26-4445338	71.53		C38-2883039	47.235		C6-4684620	45.43		C22-3276657	50.365
C10-8862284	37.135		C18-1545205	43.015		C34-3372603	50.42		C32-2535097	62.175		C_2_7-5714842	52.955		U2401-35655	43.345		C11-2881224	28.055		C_2_6-5347358	32.93		C_2_3-4073184	48.74		C26-4498972	71.945		C38-2883646	47.235		C6-4685555	45.85		C22-3277385	50.365
C10-8862467	37.135		C18-1546663	43.015		C34-3373023	50.42		C32-2535852	62.175		C_2_7-5715899	52.955		U2451-2241	43.345		C11-2882861	28.055		C_2_6-5339914	33.345		C_2_3-4073684	48.74		C26-4508954	71.945		C38-2884457	47.235		C6-4685676	45.85		C22-3281398	50.365
C10-8863442	37.135		C18-1547748	43.015		C34-3157331	50.835		C32-2536144	62.175		C_2_7-5716184	52.955		U2451-5205	43.345		C11-2883885	28.055		C_2_6-5284005	34.18		C_2_3-4073797	48.74		C26-4550029	71.945		C38-2884866	47.235		C6-4696146	45.85		C22-3282361	50.365
C10-8863629	37.135		C18-1550758	43.015		C34-3158194	50.835		C32-2461137	62.59		C_2_7-5716318	52.955		U2453-14594	43.345		C11-2884358	28.055		C_2_6-5155962	35.015		C_2_3-4075100	48.74		C26-4565532	71.945		C38-2885314	47.235		C6-4698683	45.85		C22-3288948	50.365
C10-8864127	37.135		C18-1552161	43.015		C34-3160224	50.835		C32-2463553	62.59		C_2_7-5716670	52.955		U2576-14563	43.345		C11-2885622	28.055		C_2_6-5157383	35.015		C_2_3-4075902	48.74		C26-4629268	72.78		C38-2895167	47.235		C6-4701375	45.85		C22-3290225	50.365
C10-8864732	37.135		C18-1555133	43.015		C34-3160703	50.835		C32-2479233	62.59		C_2_7-5716889	52.955		U2576-14706	43.345		C11-2887605	28.055		C_2_6-5159157	35.015		C_2_3-4076238	48.74		C26-4647296	73.615		C38-2895922	47.235		C6-4703215	45.85		C22-3314690	50.365
C10-8872087	37.135		C18-1558166	43.015		C34-3196670	50.835		C32-2480269	62.59		C_2_7-5717186	52.955		U2576-15065	43.345		C11-2894803	28.055		C_2_6-5159566	35.015		C_2_3-4076544	48.74		C26-4662136	73.615		C38-2897434	47.235		C6-4704018	45.85		C22-3316878	50.365
C10-8873744	37.135		C18-1560811	43.015		C34-3196873	50.835		C32-2482763	62.59		C_2_7-5718148	52.955		U2576-17380	43.345		C11-2895744	28.055		C_2_6-5164540	35.015		C_2_3-4078314	48.74		C26-4667406	73.615		C38-2900135	47.235		C6-4706401	45.85		C22-3321449	50.365
C10-8882021	37.135		C18-1572376	43.015		C34-3197205	50.835		C32-2485063	62.59		C_2_7-5718755	52.955		U2576-18390	43.345		C11-2897080	28.055		C_2_6-5166890	35.015		C_2_3-4078652	48.74		C26-4710333	73.615		C38-2900537	47.235		C6-4711060	45.85		C22-3322982	50.365
C10-8883719	37.135		C18-1577569	43.43		C34-3219263	50.835		C32-2488720	62.59		C_2_7-5720353	52.955		U2576-27703	43.345		C11-2901889	28.055		C_2_6-5172140	35.015		C_2_3-4078862	48.74		C26-4720270	73.615		C38-2902985	47.235		C6-4711625	45.85		C22-3346454	50.365
C10-8884992	37.135		C18-1581694	43.43		C34-3220644	50.835		C32-2499115	62.59		C_2_7-5721708	52.955		U2576-36119	43.345		C11-2903484	28.055		C_2_6-5173651	35.015		C_2_3-4084861	48.74		C26-4726176	73.615		C38-2903980	47.235		C6-4711919	45.85		C22-3348340	50.365
C10-8885691	37.135		C18-1582503	43.43		C34-3220948	50.835		C32-2501896	62.59		C_2_7-5722216	52.955		U2576-38069	43.345		C11-2908478	28.055		C_2_6-5177907	35.015		C_2_3-4085524	48.74		C26-4758483	73.615		C38-2923439	47.655		C6-4714013	45.85		C22-3356319	50.365
C10-9002410	37.135		C18-1583845	43.43		C34-3222834	50.835		C32-2502217	62.59		C_2_7-5722536	52.955		U2958-4167	43.345		C11-2910362	28.055		C_2_6-5180325	35.015		C_2_3-4086242	48.74		C26-4765800	73.615		C38-2927931	48.07		C6-4716282	45.85		C22-3359838	50.365
C10-9002628	37.135		C18-1584476	43.43		C34-2907592	52.085		C32-2502352	62.59		C_2_7-5723040	52.955		U2969-23278	43.345		C11-2910864	28.055		C_2_6-5182362	35.015		C_2_3-4087446	48.74		C26-4768540	73.615		C38-2944327	48.07		C6-4716705	45.85		C22-3362501	50.365
C10-9004011	37.135		C18-1584818	43.43		C34-2909307	52.085		C32-2503744	62.59		C_2_7-5723612	52.955		U2969-25479	43.345		C11-2911855	28.055		C_2_6-5184854	35.015		C_2_3-4089106	48.74		C26-4769447	73.615		C38-2981071	50.155		C6-4719928	45.85		C22-3364448	50.365
C10-9004444	37.135		C18-1585149	43.43		C34-2911526	52.085		C32-2504197	62.59		C_2_7-5724721	52.955		U3031-21633	43.345		C11-2912936	28.055		C_2_6-5185422	35.015		C_2_3-4089923	48.74		C26-4771517	73.615		C38-2982110	50.155		C6-4721065	45.85		C22-3365981	50.365
C10-9005121	37.135		C18-1586294	43.845		C34-2912190	52.085		C32-2504889	62.59		C_2_7-5728995	52.955		U3072-7312	43.345		C11-2913280	28.055		C_2_6-5185920	35.015		C_2_3-4091057	48.74		C26-4771633	73.615		C38-2985007	50.155		C6-4724269	45.85		C22-3366608	50.365
C10-9015977	37.135		C18-1587107	43.845		C34-2913859	52.085		C32-2505257	62.59		C_2_7-5729561	52.955		U3072-30797	43.345		C11-2918495	28.055		C_2_6-5186539	35.015		C_2_3-4091333	48.74		C26-4772885	73.615		C38-2987287	50.155		C6-4724466	45.85		C22-3371339	50.365
C10-9018222	37.135		C18-1588852	43.845		C34-2914614	52.085		C32-2513219	62.59		C_2_7-5731537	52.955		U3072-34322	43.345		C11-2919249	28.055		C_2_6-5188985	35.015		C_2_3-4091685	48.74		C26-4773465	73.615		C38-2989533	50.155		C6-4726710	45.85		C22-3373814	50.365
C10-9021358	37.135		C18-1593818	43.845		C34-2914898	52.085		C32-2514357	62.59		C_2_7-5732943	52.955		U3072-44587	43.345		C11-2919624	28.055		C_2_6-5190611	35.015		C_2_3-4092455	48.74		C26-4773850	73.615		C38-2991892	50.155		C6-4727872	45.85		C22-3375496	50.365
C10-9021687	37.135		C18-1597001	43.845		C34-2916974	52.085		C32-2514975	62.59		C_2_7-5734750	52.955		U3072-56518	43.345		C11-2921221	28.055		C_2_6-5193020	35.015		C_2_3-4092567	48.74		C26-4775637	73.615		C38-2993628	50.155		C6-4730612	45.85		C22-3376772	50.365
C10-9024301	37.135		C18-1601138	43.845		C34-2919196	52.085		C32-2516587	62.59		C_2_7-5737188	52.955		U3072-61036	43.345		C11-2923092	28.055		C_2_6-5202790	35.015		C_2_3-4092933	48.74		C26-4776134	73.615		C38-2997545	50.155		C6-4736005	45.85		C22-3388828	50.365
C10-9027880	37.135		C18-1605533	43.845		C34-2919824	52.085		C32-2516740	62.59		C_2_7-5738837	52.955		U3072-74576	43.345		C11-2924531	28.055		C_2_6-5203596	35.015		C_2_3-4094310	48.74		C26-4777796	73.615		C38-3025960	50.57		C6-4738362	45.85		C22-3390250	50.365
C10-9030128	37.135		C18-1607377	43.845		C34-2919992	52.085		C32-2518575	62.59		C_2_7-5739273	52.955		U3607-18867	43.345		C11-2891471	28.47		C_2_6-5205300	35.015		C_2_3-4095166	48.74		C26-4778349	73.615		C38-3076851	50.985		C6-4741135	45.85		C22-3390616	50.365
C10-9037283	37.135		C18-1607619	43.845		C34-2920271	52.085		C32-2519552	62.59		C_2_7-5739847	52.955		U3607-38668	43.345		C11-2892860	28.47		C_2_6-5205536	35.015		C_2_3-4095465	48.74		C26-4779842	73.615		C38-3092288	51.82		C6-4742412	45.85		C22-3391844	50.365
C10-9041604	37.135		C18-1609188	43.845		C34-2920533	52.085		C32-2527566	62.59		C_2_7-5754479	52.955		U4503-16421	43.345		C11-2914936	28.47		C_2_6-5209707	35.015		C_2_3-4097410	48.74		C26-4779952	73.615		C38-3094369	52.24		C6-4744084	45.85		C22-3392891	50.365
C10-9043362	37.135		C18-1612174	43.845		C34-2929251	52.085		C32-2533317	62.59		C_2_7-5756734	52.955		U4503-16623	43.345		C11-2915499	28.47		C_2_6-5210209	35.015		C_2_3-4099744	48.74		C26-4781805	73.615		C38-3135825	52.24		C6-4744723	45.85		C22-3416702	50.365
C10-9044163	37.135		C18-1613594	43.845		C34-2939594	52.085		C32-2533990	62.59		C_2_7-5761858	52.955		U4504-44371	43.345		C11-2916444	28.47		C_2_6-5212712	35.015		C_2_3-4103304	48.74		C26-4788853	73.615		C38-3142177	52.24		C6-4744995	45.85		C22-3419175	50.365
C10-9051129	37.135		C18-1615476	43.845		C34-2940027	52.085		C32-2534816	62.59		C_2_7-5763807	52.955		U4726-14020	43.345		C11-2916972	28.47		C_2_6-5213710	35.015		C_2_3-4103838	48.74		C26-4789704	73.615		C38-3143967	52.24		C6-4745194	45.85		C22-3429586	50.365
C10-9058654	37.135		C18-1618414	43.845		C34-2940572	52.085		C32-2537331	62.59		C_2_7-5763925	52.955		U4726-22224	43.345		C11-2927009	28.885		C_2_6-5218316	35.015		C_2_3-4104953	48.74		C26-4790732	73.615		C38-3144337	52.24		C6-4745593	45.85		C22-3433593	50.365
C10-9066606	37.135		C18-1619144	43.845		C34-2941187	52.085		C32-2538783	62.59		C_2_7-5766654	52.955		U4726-22873	43.345		C11-2927115	28.885		C_2_6-5220611	35.015		C_2_3-4107075	48.74		C26-4791043	73.615		C38-3145576	52.655		C6-4746238	45.85		C22-3437767	50.365
C10-9076771	37.135		C18-1620847	43.845		C34-2941945	52.085		C32-2544050	62.59		C_2_7-5767290	52.955		U4726-34184	43.345		C11-2927515	28.885		C_2_6-5220836	35.015		C_2_3-4109592	48.74		C26-4793742	73.615		C38-3146443	53.075		C6-4746569	45.85		C22-3441017	50.365
C10-9078756	37.135		C18-1628563	43.845		C34-2946348	52.085		C32-2546100	62.59		C_2_7-5768623	52.955		U4726-36149	43.345		C11-2935392	28.885		C_2_6-5222232	35.015		C_2_3-4110071	48.74		C26-4795376	73.615		C38-3147965	53.075		C6-4748177	45.85		C22-3442199	50.365
C10-9082001	37.135		C18-1628782	43.845		C34-2948332	52.085		C32-2547533	62.59		C_2_7-5769016	52.955		U4726-36939	43.345		C_2_1-747176	29.305		C_2_6-5224492	35.015		C_2_3-4110798	48.74		C26-4799844	73.615		C38-3148405	53.075		C6-4749166	45.85		C22-3443595	50.365
C10-9083099	37.135		C18-1630406	43.845		C34-2949939	52.085		C32-2548577	62.59		C_2_7-5770493	52.955		U4726-39504	43.345		C11-2941697	29.305		C_2_6-5230018	35.015		C_2_3-4112328	48.74		C26-4800898	73.615		C38-3148870	53.075		C6-4750648	45.85		C22-3444422	50.365
C10-9085419	37.135		C18-1632867	43.845		C34-2956088	52.085		C32-2549319	62.59		C_2_7-5770708	52.955		U4726-43256	43.345		C11-2956409	29.72		C_2_6-5234504	35.015		C_2_3-4114385	48.74		C26-4801546	73.615		C38-3149576	53.075		C6-4752546	45.85		C22-3446431	50.365
C10-9090897	37.135		C18-1636079	43.845		C34-2958815	52.085		C32-2550240	62.59		C_2_7-5772350	52.955		U5792-21037	43.345		C11-2957772	29.72		C_2_6-5235751	35.015		C_2_3-4115198	48.74		C26-4803171	73.615		C38-3150656	53.075		C6-4753645	45.85		C22-3447463	50.365
C10-9113936	37.135		C18-1636378	43.845		C34-2959178	52.085		C32-2551982	62.59		C_2_7-5773717	52.955		U0137-50408	43.76		C11-2963025	29.72		C_2_6-5236003	35.015		C_2_3-4115644	48.74		C26-4803872	73.615		C38-3154453	53.075		C6-4754382	45.85		C22-3450074	50.365
C10-9122008	37.135		C18-1638645	43.845		C34-2960400	52.085		C32-2552650	62.59		C_2_7-5775058	52.955		C4-1878064	44.18		C11-3003139	30.135		C_2_6-5238109	35.015		C_2_3-4118529	48.74		C26-4804162	73.615		C38-3155958	53.075		C6-4756053	45.85		C22-3451372	50.365
C10-9126800	37.135		C18-1645167	43.845		C34-2903543	52.5		C32-2553824	62.59		C_2_7-5775698	52.955		C4-1894642	44.18		C11-3005146	30.135		C_2_6-5242846	35.015		C_2_3-4119151	48.74		C26-4805269	73.615		C38-3157869	53.075		C6-4757468	45.85		C22-3454300	50.365
C10-9129616	37.135		C18-1647054	43.845		C34-2904015	52.5		C32-2561137	62.59		C_2_7-5777914	52.955		C4-1895030	44.18		C11-3078843	31.39		C_2_6-5243381	35.015		C_2_3-4119492	48.74		C26-4805546	73.615		C38-3164487	53.49		C6-4758778	45.85		C22-3455949	50.365
C10-9130398	37.135		C18-1648170	43.845		C34-2905807	52.5		C32-2564181	62.59		C_2_7-5786117	52.955		C4-1897363	44.18		C11-3106047	31.39		C_2_6-5245304	35.015		C_2_3-4121177	48.74		C26-4808820	73.615		C38-3180302	53.49		C6-4760718	45.85		C22-3461925	50.365
C10-9130513	37.135		C18-1653332	43.845		C34-2920801	52.5		C32-2564632	62.59		C_2_7-5786255	52.955		C4-1897747	44.18		C11-3136089	31.805		C_2_6-5246926	35.015		C_2_3-4121648	48.74		C26-4860931	73.615		C38-3181921	53.49		C6-4764545	45.85		C22-3464997	50.365
C10-9131672	37.135		C18-1653762	43.845		C34-2920924	52.5		C32-2565772	62.59		C_2_7-5787735	52.955		C4-1909921	44.18		C11-3198058	32.225		C_2_6-5249491	35.015		C_2_3-4122084	48.74		C26-4862188	73.615		C38-3182989	53.49		C6-4770382	45.85		C22-3466569	50.365
C10-9131845	37.135		C18-1655367	43.845		C34-2921253	52.5		C32-2567903	62.59		C_2_7-5789083	52.955		C4-1911013	44.18		C11-3221785	32.225		C_2_6-5253455	35.015		C_2_3-4122893	48.74		C26-4863507	73.615		C38-3193614	53.905		C6-4771900	45.85		C22-3467285	50.365
C10-9134616	37.135		C18-1657216	43.845		C34-2922310	52.5		C32-2570704	62.59		C_2_7-5790001	52.955		C4-1919487	44.18		C11-3276752	33.06		C_2_6-5257097	35.015		C_2_3-4123245	48.74		C26-4863608	73.615		C38-3193980	53.905		C6-4772825	45.85		C22-3467999	50.365
C10-9146367	37.135		C18-1657329	43.845		C34-2923038	52.5		C32-2575213	62.59		C_2_7-5791401	52.955		C4-1920290	44.18		C11-3329653	33.89		C_2_6-5258437	35.015		C_2_3-4123895	48.74		C26-4864272	73.615		C38-3194651	53.905		C6-4775270	45.85		C22-3476641	50.365
C10-8801419	37.55		C18-1660209	43.845		C34-2923358	52.5		C32-2576762	62.59		C_2_7-5795384	52.955		C4-1922270	44.18		C11-3335630	34.305		C_2_6-5259812	35.015		C_2_3-4125498	48.74		C26-4873372	73.615		C38-3195146	53.905		C6-4783087	45.85		C22-3482179	50.365
C10-8802200	37.55		C18-1663211	43.845		C34-2923599	52.5		C32-2577279	62.59		C_2_7-5796807	52.955		C4-1925052	44.18		C11-3339151	34.305		C_2_6-5262416	35.015		C_2_3-4127149	48.74		C26-4873580	73.615		C38-3197079	53.905		C6-4785643	45.85		C22-3492665	50.365
C10-8828061	37.55		C18-1664515	43.845		C34-2924027	52.5		C32-2577609	62.59		C_2_7-5799788	52.955		C4-1926462	44.18		C11-3340999	34.305		C_2_6-5147266	35.43		C_2_3-4127261	48.74		C26-4881862	73.615		C38-3207538	53.905		C6-4792042	45.85		C22-3494179	50.365
C10-8839836	37.55		C18-1667503	43.845		C34-2924268	52.5		C32-2579058	62.59		C_2_7-5800250	52.955		C4-1928332	44.18		C11-3341632	34.305		C_2_6-5160188	35.43		C_2_3-4127942	48.74		C26-4883194	73.615		C38-3208600	53.905		C6-4793073	45.85		C22-3496849	50.365
C10-8840219	37.55		C18-1668169	43.845		C34-2927880	52.5		C32-2579456	62.59		C_2_7-5800620	52.955		C4-1929328	44.18		C11-3342401	34.305		C_2_6-5160806	35.43		C_2_3-4141284	48.74		C26-4883482	73.615		C38-3210056	53.905		C6-4794177	45.85		C22-3509361	50.365
C10-8840450	37.55		C18-1672589	43.845		C34-2928433	52.5		C32-2581455	62.59		C_2_7-5801043	52.955		C4-1931911	44.18		C11-3342921	34.305		C_2_6-5223933	35.43		C_2_3-4146096	48.74		C26-4884329	73.615		C38-3210747	53.905		C6-4794333	45.85		C22-3512241	50.365
C10-9006867	37.55		C18-1674754	43.845		C34-2945143	52.5		C32-2584483	62.59		C_2_7-5802242	52.955		C4-1933019	44.18		C11-3344666	34.305		C_2_6-5224060	35.43		C_2_3-4149430	48.74		C26-4885088	73.615		C38-3212637	53.905		C6-4794521	45.85		C22-3520987	50.365
C10-9007182	37.55		C18-1675308	43.845		C34-2945317	52.5		C32-2586163	62.59		C_2_7-5804772	52.955		C4-1934710	44.18		C11-3349773	34.305		C_2_6-5224246	35.43		C_2_3-3803473	49.57		C26-4885207	73.615		C38-3213023	53.905		C6-4794842	45.85		C22-3523277	50.365
C10-9007962	37.55		C18-1675524	44.26		C34-2924985	52.915		C32-2588131	62.59		C_2_7-5806744	52.955		C4-1935664	44.18		C11-3429068	35.14		C_2_6-5224674	35.43		C_2_3-3804336	49.57		C26-4887927	73.615		C38-3215030	53.905		C6-4795393	45.85		C22-3523713	50.365
C10-9035774	37.55		C18-1676694	44.26		C34-2925238	52.915		C32-2591604	62.59		C_2_7-5828147	53.37		C4-1935988	44.18		C11-3442858	35.975		C_2_6-5165156	35.845		C_2_3-3806014	49.57		C26-4890044	73.615		C38-3218159	53.905		C6-4795779	45.85		C22-3052666	50.78
C10-9053372	37.55		C18-1684634	44.26		C34-2925717	52.915		C32-2593024	62.59		C_2_7-5839705	53.37		C4-1937588	44.18		C11-3557847	35.975		C_2_6-5195049	35.845		C_2_3-4019700	49.57		C26-4890490	73.615		C38-3218910	53.905		C6-4796363	45.85		C22-3073826	50.78
C10-9054098	37.55		C18-1687801	44.26		C34-2925885	52.915		C32-2593633	62.59		C_2_7-5841850	53.37		C4-1937855	44.18		C11-3562221	35.975		C_2_6-4591047	37.515		C_2_3-3696411	50.4		C26-4892254	73.615		C38-3220957	53.905		C6-4796467	45.85		C22-3088467	50.78
C10-9116695	37.55		C18-1693604	44.26		C34-2926201	52.915		C32-2595044	62.59		C_2_7-5843650	53.37		C4-1940334	44.18		C11-3565758	35.975		C_2_6-4619777	37.515		C_2_3-3566442	52.07		C26-4892513	73.615		C38-3224051	53.905		C6-4796830	45.85		C22-3098704	50.78
C10-9116871	37.55		C18-1696180	44.26		C34-2926521	52.915		C32-2595644	62.59		C_2_7-5846243	53.37		C4-1940566	44.18		C11-3568421	35.975		C_2_6-4723439	37.515		C_2_3-3581344	52.07		C26-4894055	73.615		C38-3226632	53.905		C6-4797457	45.85		C22-3103546	50.78
C10-9117937	37.55		C18-1702215	44.26		C34-2927249	52.915		C32-2597025	62.59		C_2_7-5848260	53.37		C4-1942687	44.18		C11-3569000	35.975		C_2_6-4525160	37.935		C_2_3-3584797	52.07		C26-4908417	73.615		C38-3231918	53.905		C6-4798706	45.85		C22-3106456	50.78
C10-9119128	37.55		C18-1704345	44.26		C34-2927657	52.915		C32-2597679	62.59		C_2_7-5850431	53.37		C4-1943632	44.18		C11-3569328	35.975		C_2_6-4380045	38.35		C_2_3-3314806	52.9		C26-4909547	73.615		C38-3233944	53.905		C6-4799109	45.85		C22-3107243	50.78
C10-9120149	37.55		C18-1704883	44.26		C34-2942276	52.915		C32-2597785	62.59		C_2_7-5851875	53.37		C4-1944207	44.18		C11-3570487	35.975		C_2_4-4205270	49.385		C_2_3-3340916	52.9		C26-4920207	73.615		C38-3234783	53.905		C6-4802500	45.85		C22-3107663	50.78
C10-9154128	37.55		C18-1710546	44.26		C34-2942580	52.915		C32-2598942	62.59		C_2_7-5852126	53.37		C4-1946440	44.18		C11-3570800	35.975		C_2_4-4199590	49.805		C_2_3-3342504	52.9		C26-4922076	73.615		C38-3236763	53.905		C6-4803270	45.85		C22-3108058	50.78
C10-9154993	37.55		C18-1713075	44.26		C34-2943900	52.915		C32-2600239	62.59		C_2_7-5852665	53.37		C4-2019925	44.18		C11-3580932	35.975		C_2_4-4504129	51.055		C_2_3-3342705	52.9		C26-4937825	73.615		C38-3242882	54.74		C6-4806292	45.85		C22-3108314	50.78
U1912-2604	37.55		C18-1714845	44.26		C34-2944641	52.915		C32-2601286	62.59		C_2_7-5853105	53.37		C4-2020273	44.18		C11-3583927	35.975		C_2_4-4876017	51.055		C_2_3-3343819	52.9		C26-4939491	73.615		C38-3251426	54.74		C6-4806551	45.85		C22-3108839	50.78
C10-9019798	37.965		C18-1715085	44.26		C34-2475207	55.835		C32-2603007	62.59		C_2_7-5853247	53.37		C4-2023654	44.18		C11-3585565	35.975		C_2_4-4935365	51.055		C_2_3-3345671	52.9		C26-4944179	73.615		C38-3253941	54.74		C6-4809749	45.85		C22-3109276	50.78
C10-9020064	37.965		C18-1716036	44.26		C34-2516260	55.835		C32-2606528	62.59		C_2_7-5854639	53.37		C4-2023914	44.18		C11-3585803	35.975		C_2_4-4965516	51.055		C_2_3-3347530	52.9		C26-4948340	73.615		C38-3276770	54.74		C6-4810279	45.85		C22-3112286	50.78
C10-9020700	37.965		C18-1717290	44.26		C34-2540175	55.835		C32-2607007	62.59		C_2_7-5861294	53.37		C4-2025273	44.18		C11-3600522	35.975		C_2_4-4207712	51.47		C_2_3-3352756	52.9		C26-4952564	73.615		C38-3281055	54.74		C6-4810887	45.85		C22-3116101	50.78
C10-9148347	38.38		C18-1717541	44.26		C34-2553808	55.835		C32-2617816	62.59		C_2_7-5862733	53.37		C4-2025719	44.18		C11-3603444	35.975		C_2_4-4238851	51.47		C_2_3-3355449	52.9		C26-4962999	73.615		C38-3306530	54.74		C6-4812475	45.85		C22-3119267	50.78
C10-9149408	38.38		C18-1718294	44.26		C34-2577234	55.835		C32-2620245	62.59		C_2_7-5864203	53.37		C4-2025858	44.18		C11-3604344	35.975		C_2_4-4240999	51.47		C_2_3-3368278	52.9		C26-4964556	73.615		C38-3312508	55.16		C6-4812852	45.85		C22-3127429	50.78
C10-7533592	45.94		C18-1719305	44.26		C34-2471144	56.255		C32-2620690	62.59		C_2_7-5867489	53.37		C4-2026015	44.18		C11-3604577	35.975		C_2_4-4307943	51.47		C_2_3-3370634	52.9		C26-4968479	73.615		C38-3322430	55.16		C6-4813636	45.85		C22-3128373	50.78
C10-7614237	45.94		C18-1720311	44.26		C34-1813652	61.695		C32-2621692	62.59		C_2_7-5868467	53.37		C4-2027625	44.18		C11-3564381	36.39		C_2_4-4369407	51.47		C_2_3-3372464	52.9		C26-4970375	73.615		C38-3342916	55.16		C6-4822699	45.85		C22-3130916	50.78
C10-7690766	45.94		C18-1724403	44.26		C34-1817640	61.695		C32-2623142	62.59		C_2_7-5798962	54.2		C4-2031784	44.18		C11-3565040	36.39		C_2_4-4418864	51.47		C_2_3-3372907	52.9		C26-4979278	73.615		C38-3350004	55.16		C6-4823201	45.85		C22-3139856	50.78
C10-7706414	45.94		C18-1724831	44.26		C34-1856487	61.695		C32-2628245	62.59		C_2_7-5887380	55.04		C4-2032113	44.18		C11-3565391	36.39		C_2_4-4214498	51.885		C_2_3-3374379	52.9		C26-4981308	73.615		C38-3351541	55.16		C6-4824752	45.85		C22-3140530	50.78
C10-7804993	45.94		C18-1725290	44.26		C34-1864448	61.695		C32-2629820	62.59		C_2_7-5895229	55.04		C4-2035532	44.18		C11-3608263	36.39		C_2_4-4232623	51.885		C_2_3-3375319	52.9		C26-5007051	73.615		C38-3355239	55.16		C6-4825103	45.85		C22-3141867	50.78
C10-7827273	45.94		C18-1727878	44.26		C34-1867962	61.695		C32-2654429	62.59		C_2_7-5955822	55.04		C4-2035799	44.18		C11-3630569	36.805		C_2_4-4285850	51.885		C_2_3-3375509	52.9		C26-5007971	73.615		C38-3355372	55.16		C6-4825570	45.85		C22-3142854	50.78
C10-7516631	46.36		C18-1732499	44.26		C34-1880496	61.695		C32-2656096	62.59		C_2_7-5956160	55.04		C4-2056507	44.18		C11-3647758	36.805		C_2_4-3898356	52.72		C_2_3-3376083	52.9		C26-5009667	73.615		C38-3356017	55.16		C6-4905308	45.85		C22-3155071	50.78
C10-7521523	46.36		C18-1733623	44.26		U0024-7309	61.695		C32-2657454	62.59		C_2_7-6028905	55.04		C4-2057079	44.18		C11-3657376	36.805		C_2_4-3912390	52.72		C_2_3-3377046	52.9		C26-5011029	73.615		C38-3356815	55.16		C6-4906120	45.85		C22-3156668	50.78
C10-7522753	46.36		C18-1735944	44.26		C34-1762751	62.115		C32-2658067	62.59		C_2_7-6029193	55.04		C4-2059428	44.18		C11-3660674	36.805		C_2_4-3912669	52.72		C_2_3-3378853	52.9		C26-5011668	73.615		C38-3369715	55.16		C6-4906703	45.85		C22-3160723	50.78
C10-7527189	46.36		C18-1739017	44.26		C34-1786183	62.115		C32-2658822	62.59		C_2_7-6030023	55.04		C4-2060789	44.18		C11-3684289	36.805		C_2_4-3925669	52.72		C_2_3-3379225	52.9		C26-5012980	73.615		C38-3371213	55.16		C6-4909566	45.85		C22-3161992	50.78
C10-7535420	46.36		C18-1741361	44.26		C34-1805068	62.115		C32-2661259	62.59		C_2_7-6032221	55.04		C4-2061450	44.18		C11-3687285	36.805		C_2_4-3946154	52.72		C_2_3-3384217	52.9		C12-11236135	74.03		C38-3372601	55.16		C6-4911733	45.85		C22-3526862	50.78
C10-7563103	46.36		C18-1742417	44.26		C34-1807536	62.115		C32-2662233	62.59		C_2_7-6033138	55.04		C4-1967429	44.595		C11-3697304	37.22		C_2_4-3976118	52.72		C_2_3-3385068	52.9		C12-11242998	74.03		C38-3380274	55.16		C6-4912481	45.85		C22-3026457	51.2
C10-7564979	46.36		C18-1743476	44.26		C34-975094	65.035		C32-2671442	62.59		C_2_7-6033630	55.04		C4-1968133	44.595		C11-3698115	37.22		C_2_4-3988598	52.72		C_2_3-3386210	52.9		C12-11251777	74.03		C38-3382009	55.16		C6-4915612	45.85		C22-3027034	51.2
C10-7566068	46.36		C18-1746599	44.26		C34-978290	65.035		C32-2672687	62.59		C_2_7-6033826	55.04		C4-1968449	44.595		C11-3699741	37.22		C_2_4-3887568	53.55		C_2_3-3386656	52.9		C12-11252056	74.03		C38-3382356	55.16		C6-4917220	45.85		C22-2962121	51.615
C10-7566726	46.36		C18-1748328	44.26		C34-986360	65.035		C32-2673747	62.59		C_2_7-6034915	55.04		C4-1969321	44.595		C11-3700716	37.22		C_2_4-3774288	53.97		C_2_3-3393210	52.9		C12-11253254	74.03		C38-3386599	55.16		C6-4918758	45.85		C22-2945598	52.45
C10-7567451	46.36		C18-1749444	44.26		C34-988343	65.035		C32-2674474	62.59		C_2_7-6036045	55.04		C4-1970172	44.595		C11-3700823	37.22		C_2_4-3793449	53.97		C_2_3-3395321	52.9		C12-11253456	74.03		C38-3388379	55.16		C6-4921365	45.85		C22-2916856	53.285
C10-7569466	46.36		C18-1749737	44.26		C34-995546	65.035		C32-2675092	62.59		C_2_7-6037112	55.04		C4-1970510	44.595		C11-3702136	37.22		C_2_4-3826308	53.97		C_2_3-3414922	52.9		C12-11253740	74.03		C38-3388842	55.16		C6-4921631	45.85		C22-2769662	54.115
C10-7574530	46.36		C18-1750159	44.26		C34-329511	65.455		C32-2677428	62.59		C_2_7-6041790	55.04		C4-1971323	44.595		C11-3696676	37.64		C_2_4-3845517	53.97		C_2_3-3416016	52.9		C26-5024023	74.03		C38-3390197	55.16		C6-4923025	45.85		C22-2741750	54.95
C10-7576523	46.36		C18-1754128	44.26		C34-346220	65.87		C32-2678488	62.59		C_2_7-6043304	55.04		C4-2003354	44.595		C11-3726054	38.06		C_2_4-3732820	54.385		C_2_3-3416995	52.9		C26-5275430	74.03		C38-3399803	55.16		C6-4923437	45.85		C22-2745859	54.95
C10-7577387	46.36		C18-1757433	44.26		C34-348185	65.87		C32-2679308	62.59		C_2_7-6046670	55.04		C4-2008241	44.595		C11-3748299	38.89		C_2_4-3735170	54.385		C_2_3-3418855	52.9		C26-5275927	74.03		C38-3401240	55.16		C6-4923703	45.85		U4143-173870	55.785
C10-7600018	46.36		C18-1758357	44.26		C34-371830	66.285		C32-2685157	62.59		C_2_7-6051954	55.04		C4-2028056	44.595		C11-3752716	39.31		C_2_4-3755455	54.385		C_2_3-3432495	52.9		C26-5276400	74.03		C38-3409043	55.16		C6-4924309	45.85		U4143-197441	55.785
C10-7601499	46.36		C18-1762525	44.26		C34-380132	66.285		C32-2686319	62.59		C_2_7-6052189	55.04		C4-1954364	45.015		C11-3755976	39.31		C_2_4-3759452	54.385		C_2_3-3434756	52.9		C26-5276903	74.03		C38-3410160	55.16		C6-4926812	45.85		U4143-71994	56.2
C10-7607313	46.36		C18-1762863	44.26		C34-384143	66.285		C32-2686745	62.59		C_2_7-6056790	55.04		C4-1955978	45.015		C11-3764073	39.31		C_2_4-3762644	54.385		C_2_3-3436386	52.9		C12-10812546	74.445		C38-3414350	55.16		C6-4927210	45.85		U4143-77426	56.2
C10-7612624	46.36		C18-1771508	44.26		C34-399001	66.285		C32-2687839	62.59		C_2_7-6057389	55.04		C4-1958630	45.015		C11-3776441	39.31		C_2_4-3615558	54.8		C_2_3-3437802	52.9		C12-10812760	74.445		C38-3415379	55.16		C6-4929124	45.85		U4143-304029	56.2
C10-7613035	46.36		C18-1771982	44.26		C34-405684	66.285		C32-2690576	62.59		C_2_7-6057597	55.04		C4-1966507	45.015		C11-3781222	39.31		C_2_4-3622233	54.8		C_2_3-3437986	52.9		C12-10813632	74.445		C38-3416531	55.16		C6-4929673	45.85		U4143-306010	56.2
C10-7615813	46.36		C18-1776170	44.26		C34-645367	66.285		C32-2698130	62.59		C_2_7-6057921	55.04		C4-1966684	45.015		C11-3783425	39.31		C_2_4-3644747	54.8		C_2_3-3443825	52.9		C12-10814210	74.445		C38-3419526	55.16		C6-4931761	45.85		U4143-322214	56.615
C10-7616730	46.36		C18-1776535	44.26		C34-659864	66.285		C32-2705569	62.59		C_2_7-6058078	55.04		C4-1974974	45.015		C11-3824081	39.725		C_2_4-3654897	54.8		C_2_3-3446471	52.9		C12-10814706	74.445		C38-3420568	55.16		C6-4934044	45.85		U4143-354260	57.865
C10-7620015	46.36		C18-1777101	44.26		C34-679006	66.285		C32-2706153	62.59		C_2_7-6059277	55.04		C4-1976777	45.015		C11-3837037	40.555		C_2_4-3682688	54.8		C_2_3-3447849	52.9		C12-10815571	74.445		C38-3434759	55.16		C6-4935130	45.85		U4143-401646	59.535
C10-7621377	46.36		C18-1780978	44.26		C34-695871	66.285		C32-2707712	62.59		C_2_7-6059585	55.04		C4-1977665	45.015		C11-3850564	40.555		C_2_4-3690304	54.8		C_2_3-3454423	52.9		C12-10832125	74.445		C38-3436783	55.16		C6-4939098	45.85		U4143-402957	59.535
C10-7621665	46.36		C18-1786041	44.26		C34-701944	66.7		C32-2708538	62.59		C_2_7-6061576	55.04		C4-1977905	45.015		C11-3854245	40.975		C_2_4-3709211	54.8		C_2_3-3455725	52.9		C12-10833554	74.445		C38-3446126	55.16		C6-4941375	45.85		U4143-405400	59.535
C10-7622431	46.36		C18-1797697	44.26		C34-713436	66.7		C32-2710039	62.59		C_2_7-6064435	55.04		C4-1979242	45.015		C11-3888237	41.81		C_2_4-3496900	55.22		C_2_3-3455893	52.9		C12-10834047	74.445		C38-3447812	55.16		C6-4941802	45.85		U4143-362798	59.95
C10-7623076	46.36		C18-1797805	44.26		C_2_2-365713	67.955		C32-2710386	62.59		C_2_7-6065706	55.04		C4-1979463	45.015		C11-3996650	42.225		C_2_4-3504422	55.22		C_2_3-3462473	52.9		C12-10834157	74.445		C38-3456469	55.16		C6-4942725	45.85		U4143-374044	59.95
C10-7623356	46.36		C18-1819276	44.26		C_2_2-553130	68.37		C32-2716912	62.59		C_2_7-6066713	55.04		C4-1980232	45.015		C11-4066147	42.64		C_2_4-3525386	55.22		C_2_3-3464178	52.9		C12-10834357	74.445		C38-3458728	55.16		C6-4944984	45.85		U4143-379251	59.95
C10-7625495	46.36		C18-1820066	44.26		C_2_2-661098	68.37		C32-2399910	63.01		C_2_7-6071854	55.04		C4-1980847	45.015		C11-4083553	43.055		C_2_4-3563153	55.22		C_2_3-3484001	52.9		C12-10834985	74.445		C38-3459643	55.16		C6-4946719	45.85		U4143-380481	59.95
C10-7631883	46.36		C18-1822849	44.26		C_2_2-771651	68.37		C32-2419853	63.01		C_2_7-6073337	55.04		C4-1982324	45.015		C11-4120890	43.055		C_2_4-3580085	55.22		C_2_3-3514074	52.9		C12-10836552	74.445		C38-3459971	55.16		C6-4947190	45.85		U4143-382075	59.95
C10-7633296	46.36		C18-1824512	44.26		C_2_2-911141	68.37		C32-2373483	63.43		C_2_7-6082297	55.04		C4-2028247	45.015		C11-4126542	43.055		C_2_4-3586293	55.22		C_2_3-3545602	52.9		C12-10836908	74.445		C38-3460770	55.16		C6-4947368	45.85		U4143-384348	59.95
C10-7636764	46.36		C18-1877028	44.26		C_2_2-949607	68.37		C32-2379003	63.43		C_2_7-6084132	55.04		C4-1965282	45.43		C11-4137911	43.055		C_2_4-3415796	55.635		C_2_3-3390351	53.74		C12-10837745	74.445		U0398-5485	55.575		C6-4949425	45.85		U4143-384754	59.95
C10-7638067	46.36		C18-1934755	44.26		C_2_2-994699	68.37		C32-2362381	63.845		C_2_7-6084301	55.04		C4-1982544	45.43		C11-4144217	43.055		C_2_4-3441990	55.635		C_2_3-3392117	53.74		C12-10837906	74.445		U0487-13776	55.575		C6-4950551	45.85		U4143-385587	59.95
C10-7641081	46.36		C18-1935913	44.26		C_2_2-995532	68.37		C32-2364137	63.845		C_2_7-6085422	55.04		C4-1983319	45.43		C11-4583059	44.31		C_2_4-3461363	55.635		C_2_3-3404039	53.74		C12-10839368	74.445		U2473-10286	55.575		C6-4952465	45.85		U4143-385708	59.95
C10-7642011	46.36		C18-1968773	44.26		C_2_2-1011335	68.785		C32-2365292	63.845		C_2_7-6086524	55.04		C4-1983662	45.43		C11-4583166	44.31		C_2_4-3401369	56.055		C_2_3-3408871	53.74		C12-10842042	74.445		U2484-2705	55.575		C6-4957743	45.85		U4143-386961	59.95
C10-7643378	46.36		C18-1969843	44.26		C_2_2-1013658	68.785		C32-2365969	63.845		C_2_7-6086650	55.04		C4-1984031	45.43		C11-4584065	44.31		C_2_4-3409068	56.055		C_2_3-3410277	53.74		C12-10842881	74.445		U2659-42501	55.575		C6-4963418	45.85		U4143-387459	59.95
C10-7645202	46.36		C18-1970236	44.26		C_2_2-1027959	69.2		C32-2367458	63.845		C_2_7-6087648	55.04		C4-1984546	45.43		C11-4584930	44.31		C_2_4-3410684	56.055		C_2_3-3239917	54.57		C12-10844029	74.445		U2659-47612	55.575		C6-4963772	45.85		U4143-394660	59.95
C10-7646053	46.36		C18-1971345	44.26		C_2_2-1030383	69.2		C32-2368615	63.845		C_2_7-6090211	55.04		C4-1984755	45.43		C11-4585059	44.31		C_2_4-2550331	59.815		C_2_3-3264114	54.57		C12-10844301	74.445		U3326-23343	55.575		C6-4965883	45.85		U4143-396007	59.95
C10-7646318	46.36		C18-1972432	44.26		C_2_2-1046955	69.62		C32-2358354	64.26		C_2_7-6091900	55.04		C4-1986397	45.43		C11-4586120	44.31		C_2_4-2576721	59.815		C_2_3-3266111	54.57		C12-10844617	74.445		C16-1315313	55.99		C6-4966363	45.85		U4143-397225	59.95
C10-7646997	46.36		C18-1978372	44.26		C_2_2-1056015	69.62		C32-2315387	65.095		C_2_7-6092360	55.04		C4-1987742	45.43		C11-4589343	44.31		C_2_4-1833455	62.74		C_2_3-3289686	54.57		C12-10845593	74.445		C16-1319127	55.99		C6-4966704	45.85		U4143-405800	59.95
C10-7647625	46.36		C18-1978870	44.26		C_2_2-1075018	69.62		C32-2331152	65.095		C_2_7-6092463	55.04		C4-2037085	45.43		C11-4592508	44.73		C_2_4-1834264	62.74		C_2_3-3291441	54.57		C12-10847555	74.445		C16-1319241	55.99		C6-4967182	45.85		U4143-406530	59.95
C10-7648848	46.36		C18-1979274	44.26		C_2_2-1079894	69.62		C32-2333433	65.095		C_2_7-6092726	55.04		C4-2039602	45.43		C11-4368682	45.145		C_2_4-1835077	62.74		C_2_3-3129628	55.4		C12-10850898	74.445		C16-1323880	55.99		C6-4967971	45.85		U4143-408223	59.95
C10-7650318	46.36		C18-2003560	44.26		C_2_2-1085205	69.62		C32-2223552	65.51		C_2_7-6095611	55.04		C4-2040671	45.43		C11-4369101	45.145		C_2_4-1788324	63.155		C_2_3-3175927	55.4		C12-10851915	74.445		C16-1325020	55.99		C6-4971179	45.85		U4143-409315	59.95
C10-7651109	46.36		C18-2096915	44.26		C_2_2-1133782	70.035		C32-2226190	65.51		C_2_7-6098172	55.04		C4-1972161	45.845		C11-4159880	45.56		C_2_4-1789318	63.155		C_2_3-3178277	55.4		C12-10909626	74.445		C16-1335964	55.99		C6-4974461	45.85		U4143-410261	59.95
C10-7651314	46.36		C18-2097306	44.26		C_2_2-1238971	70.035		C32-2230532	65.51		C_2_7-6107555	55.04		C4-1972446	45.845		C11-4165959	45.56		C_2_4-1792868	63.155		C_2_3-3078132	56.24		C12-10911783	74.445		C16-1342710	55.99		C6-4974997	45.85		U4143-411510	59.95
C10-7665323	46.36		C40-658201	45.51		C_2_2-1241183	70.035		C32-2231443	65.51		C_2_7-6108334	55.04		C4-1972550	45.845		C11-4169180	45.56		C_2_4-1798173	63.155		C_2_3-3087359	56.24		C12-10912756	74.445		C16-1346092	55.99		C6-4988156	45.85		U4143-411908	59.95
C10-7666665	46.36		C40-660205	45.51		C_2_2-1275450	70.035		C32-2234397	65.51		C_2_7-6108776	55.04		C4-2030654	45.845		C11-4186757	45.56		C_2_4-1806770	63.155		C_2_3-3090805	56.24		C12-10917822	74.445		C16-1347380	55.99		C6-4989692	45.85		U4143-414400	59.95
C10-7667570	46.36		C40-660759	45.51		C_2_2-1279190	70.035		C32-2301363	65.51		C_2_7-6134329	55.04		C4-1990566	46.26		C11-4227579	45.56		C_2_4-1808645	63.155		C_2_3-3094730	56.24		C12-10919052	74.445		C16-1379397	55.99		C6-4993713	45.85		U4143-419131	59.95
C10-7668037	46.36		C40-661020	45.51		C_2_2-1305689	70.45		C32-2312142	65.51		C_2_7-6136000	55.04		C4-2018524	46.26		C11-4250072	45.56		C_2_4-1808821	63.155		C_2_3-3099369	56.24		C12-10925703	74.445		C38-3461397	55.99		C6-4996737	45.85		U4143-429186	59.95
C10-7668269	46.36		C40-669606	45.51		C_2_2-1309351	70.45		C32-2201667	65.93		C_2_7-6149181	55.04		C4-2019580	46.26		C11-4279523	45.56		C_2_4-1809743	63.155		C_2_3-3101203	56.24		C12-10934199	74.445		C38-3462430	55.99		C6-4998458	45.85		U4143-429365	59.95
C10-7668804	46.36		C40-669872	45.51		C_2_2-1402517	70.865		C32-2012867	66.345		C_2_7-6153336	55.04		C4-2029420	46.26		C11-4281095	45.56		C_2_4-1812139	63.155		C_2_3-3113808	56.24		C12-10934610	74.445		C38-3464813	55.99		C6-4999712	45.85		U4143-429715	59.95
C10-7674423	46.36		C40-691029	45.51		C_2_2-1427255	72.12		C32-2015652	66.345		C_2_7-6321064	55.04		C4-2029532	46.26		C11-4283983	45.56		C_2_4-1813147	63.155		C_2_3-3115707	56.24		C12-10934934	74.445		C38-3470931	55.99		C6-5009033	45.85		U4143-430102	59.95
C10-7674792	46.36		C18-2844362	47.18		C_2_2-1493185	72.12		C32-2040728	66.345		C_2_7-6337198	55.04		C4-2045206	46.26		C11-4284723	45.56		C_2_4-1813953	63.155		C_2_3-3116453	56.24		C12-10936722	74.445		C38-3472901	55.99		C6-5009951	45.85		U4143-432758	59.95
C10-7675134	46.36		C18-2891160	47.18		C_2_2-1553956	72.955		C32-2066350	66.345		C_2_7-6368192	55.04		C4-2045599	46.26		C11-4284920	45.56		C_2_4-1814976	63.155		C_2_3-3117101	56.24		C12-10937207	74.445		C38-3477217	55.99		C6-5010531	45.85		U4143-433918	59.95
C10-7675286	46.36		C18-2891367	47.18		C_2_2-1564593	72.955		C32-2073846	66.345		U0428-2800	55.04		C4-2011757	46.675		C11-4297763	45.56		C_2_4-1815550	63.155		C_2_3-3120774	56.24		C12-10937321	74.445		C38-3496239	55.99		C6-5012170	45.85		U4143-436567	59.95
C10-7676284	46.36		C18-2892262	47.18		C_2_2-1579600	74.2		C32-2079183	66.345		U0428-4972	55.04		C4-2012026	46.675		C11-4339551	45.56		C_2_4-1816756	63.155		C_2_3-3122803	56.24		C12-10938214	74.445		C38-3498552	55.99		C6-5012800	45.85		U4143-438129	59.95
C10-7677458	46.36		C18-2867446	47.6		C_2_2-1599892	74.2		C32-2081023	66.345		U0428-6804	55.04		C4-2013596	46.675		C11-4341295	45.56		C_2_4-1818371	63.155		C_2_3-3123408	56.24		C12-10942598	74.445		C38-3498763	55.99		C6-5013736	45.85		U4143-438367	59.95
C10-7680494	46.36		C18-2868259	47.6		C_2_2-1611269	74.62		C32-2085359	66.345		U0428-7198	55.04		C4-2015077	46.675		C11-4342658	45.56		C_2_4-1818666	63.155		C_2_3-3125503	56.24		C12-11133531	74.445		C38-3507863	55.99		C6-5015700	45.85		U4143-438544	59.95
C10-7682344	46.36		C18-2869522	47.6		C_2_2-1751392	74.62		C32-2095051	66.345		U0428-7385	55.04		C4-2054851	46.675		C11-4343379	45.56		C_2_4-1819457	63.155		C_2_3-3125782	56.24		C12-11141033	74.445		C38-3509414	55.99		C6-5017448	45.85		U4143-439680	59.95
C10-7684451	46.36		C18-2870068	47.6		C_2_2-1807324	74.62		C32-2107459	66.345		U0428-7728	55.04		C4-1992024	47.095		C11-4345207	45.56		C_2_4-1819998	63.155		C_2_3-3133175	56.24		C12-11143295	74.445		C38-3511607	55.99		C6-5017873	45.85		U4143-439806	59.95
C10-7685708	46.36		C18-2870296	47.6		C_2_2-1821060	74.62		C32-2111992	66.345		U0428-8240	55.04		C4-2005103	47.095		C11-4351481	45.56		C_2_4-1820312	63.155		C_2_3-3145407	56.24		C12-11157558	74.445		C38-3512949	55.99		C6-5018182	45.85		U4143-440284	59.95
C10-7689663	46.36		C18-2872447	47.6		C_2_2-1707430	75.04		C32-2144580	66.345		U2371-2980	55.04		C4-2006459	47.095		C11-4353908	45.56		C_2_4-1824348	63.155		C_2_3-3147938	56.24		C12-11165433	74.445		C38-3516731	55.99		C6-5018509	45.85		U4143-441611	59.95
C10-7692735	46.36		C18-2873402	47.6		C_2_2-1709019	75.04		C32-2162332	66.345		U2371-4681	55.04		C4-2045882	47.095		C11-4354444	45.56		C_2_4-1826604	63.155		C_2_3-3017907	57.07		C12-11166324	74.445		C38-3521315	55.99		C6-5019884	45.85		U4143-444696	59.95
C10-7694195	46.36		C18-2873859	47.6		C_2_2-1746293	75.04		C32-2172799	66.345		U2371-5475	55.04		C4-2046047	47.095		C11-4356316	45.56		C_2_4-1831763	63.155		C_2_3-3056105	57.07		C12-11168543	74.445		C38-3530860	55.99		C6-5024723	45.85		U4143-447680	59.95
C10-7697853	46.36		C18-2874009	47.6		C_2_2-1611418	75.455		C32-2193929	66.345		U2371-5998	55.04		C4-2046816	47.095		C11-4361197	45.56		C_2_4-1836362	63.155		C_2_3-2706137	58.74		C12-11173137	74.445		C38-3539725	55.99		C6-5027639	45.85		U4143-448549	59.95
C10-7700663	46.36		C18-2874247	47.6		C_2_2-1612406	75.455		C32-2198364	66.345		U2371-6142	55.04		C4-2054714	47.095		C11-4362251	45.56		C_2_4-1838531	63.155		C_2_3-2808113	58.74		C12-11173787	74.445		C38-3543892	55.99		C6-5027977	45.85		U4143-449651	59.95
C10-7704895	46.36		C18-2874661	47.6		C_2_2-2301535	78.795		C32-1906371	66.76		U2371-6964	55.04		C4-1752280	47.51		C11-4362617	45.56		C_2_4-1839928	63.155		C_2_3-2808661	58.74		C12-11174763	74.445		C38-3566980	55.99		C6-5029243	45.85		U4143-455027	59.95
C10-7705355	46.36		C18-2875107	47.6		C_2_2-2323763	79.63		C32-1943079	66.76		U2371-7788	55.04		C4-1761757	47.51		C11-4363105	45.56		C_2_4-1844268	63.155		C_2_3-2809196	58.74		C12-11175984	74.445		C38-3578966	55.99		C6-5046147	45.85		U4143-456268	60.365
C10-7707403	46.36		C18-2875616	47.6		C_2_2-2329712	79.63		C32-1954751	66.76		U2371-8002	55.04		C4-1857606	47.51		C11-4363956	45.56		C_2_4-1847146	63.155		C_2_3-2810340	58.74		C12-11177151	74.445		C38-3585676	55.99		C6-5047916	45.85		U4143-527909	61.2
C10-7708811	46.36		C18-2875851	47.6		C_2_2-2330525	79.63		C32-1992342	66.76		U2371-8418	55.04		C4-1864855	47.51		C11-4364064	45.56		C_2_4-1849625	63.155		C_2_3-2811111	58.74		C12-11177374	74.445		C38-3587545	55.99		C6-5048714	45.85		U4143-667594	61.2
C10-7709381	46.36		C18-2876782	48.02		C_2_2-2514759	83.815		C32-2010640	66.76		U2371-13014	55.04		C4-2008410	47.51		C11-4364835	45.56		C_2_4-1850665	63.155		C_2_3-2815462	58.74		C12-11178052	74.445		C38-3590188	55.99		C6-5052395	45.85		U4143-673997	62.455
C10-7711419	46.36		C18-2879125	48.02		C_2_2-2529167	83.815		C32-1900622	67.18		U2371-28962	55.04		C4-2008563	47.51		C11-4365221	45.56		C_2_4-1851360	63.155		C_2_3-2822342	58.74		C12-11185675	74.445		C38-3592083	55.99		C6-5053372	45.85		U4143-675030	62.87
C10-7712290	46.36		C18-2892791	48.02		C_2_2-2595879	83.815		C32-1895980	67.595		U2371-30310	55.04		C4-2008820	47.51		C11-4365917	45.56		C_2_4-1855308	63.155		C_2_3-2823723	58.74		C12-11186137	74.445		C38-3592271	55.99		C6-5054903	45.85		U4143-681794	63.285
C10-7712417	46.36		C18-2892989	48.02		C_2_2-2609368	83.815		C32-1878801	68.845		U2373-2308	55.04		C4-2015451	47.51		C11-4367260	45.56		C_2_4-1856692	63.155		C_2_3-2825416	58.74		C12-11194486	74.445		C38-3592665	55.99		C6-5058856	45.85		U4143-684932	63.285
C10-7714170	46.36		C18-2893468	48.02		C_2_2-2649303	83.815		C32-1889697	68.845		U2373-4033	55.04		C4-2037330	47.51		C11-4370636	45.56		C_2_4-1791627	63.57		C_2_3-2837522	58.74		C12-11196310	74.445		C38-3593847	55.99		C6-5059662	45.85		U4143-688415	63.285
C10-7715694	46.36		C18-2893753	48.02		C_2_2-3103122	85.905		C32-1789364	69.26		U2373-7255	55.04		C4-2062052	47.51		C11-4371014	45.56		C_2_4-1722892	63.985		C_2_3-2838726	58.74		C12-11197329	74.445		C38-3595329	55.99		C6-5059894	45.85		U4143-688776	63.285
C10-7726158	46.36		C18-2894147	48.02		C_2_2-3117793	86.32		C32-1792737	69.26		U2373-9075	55.04		C4-1958886	47.93		C11-4373795	45.56		C_2_4-1728016	63.985		C_2_3-2841815	58.74		C12-11198617	74.445		C38-3595744	55.99		C6-5060462	45.85		U4143-690019	63.285
C10-7726688	46.36		C18-2894517	48.02		C_2_2-3486614	86.32		C32-1705691	69.675		U2373-9568	55.04		C4-1959027	47.93		C11-4377663	45.56		C_2_4-1729392	63.985		C_2_3-2845996	58.74		C12-11198836	74.445		C38-3597062	55.99		C6-5060621	45.85		U4143-691354	63.285
C10-7727457	46.36		C18-2894693	48.02		C_2_2-3103926	86.735		C32-1736203	69.675		U2374-5997	55.04		C4-1960195	47.93		C11-4383132	45.56		C_2_4-1729702	63.985		C_2_3-2846943	58.74		C12-11202284	74.445		C38-3599785	55.99		C6-5061445	45.85		U4143-703643	63.285
C10-7728604	46.36		C18-2895380	48.02		C_2_2-3108170	86.735		C32-1775704	69.675		U2374-7415	55.04		C4-1960660	47.93		C11-4386636	45.56		C_2_4-1729962	63.985		C_2_3-2847842	58.74		C12-11202805	74.445		C38-3603039	55.99		C6-5061605	45.85		U4143-706313	63.285
C10-7728872	46.36		C18-2895493	48.02		C_2_2-3110606	86.735		C32-1793325	69.675		U2374-8185	55.04		C4-1960878	47.93		C11-4387931	45.56		C_2_4-1730170	63.985		C_2_3-2848861	58.74		C12-11207641	74.445		C38-3603289	55.99		C6-5062221	45.85		U4143-706548	63.285
C10-7729540	46.36		C18-2895762	48.02		C_2_2-3113443	86.735		C32-1862854	69.675		U2374-8481	55.04		C4-1963404	47.93		C11-4388542	45.56		C_2_4-1735552	63.985		C_2_3-2849065	58.74		C12-11210710	74.445		C38-3603590	55.99		C6-5062512	45.85		U4143-716768	63.285
C10-7731165	46.36		C18-2903725	48.435		C_2_2-3116506	86.735		C32-1610883	70.095		U2374-8715	55.04		C4-1964774	47.93		C11-4389557	45.56		C_2_4-1736290	63.985		C_2_3-2849288	58.74		C12-11210938	74.445		U0090-31248	55.99		C6-5062647	45.85		U4143-719427	63.285
C10-7735143	46.36		C18-2909094	48.435		C_2_2-3120636	86.735		C32-1674729	70.095		U2374-9041	55.04		C4-1988184	47.93		C11-4400388	45.56		C_2_4-1740068	63.985		C_2_3-2856054	58.74		C12-11213957	74.445		U0342-8565	55.99		C6-5062825	45.85		U4143-720934	63.285
C10-7735903	46.36		C40-98048	52.185		C_2_2-3139363	86.735		C32-1691893	70.095		U2374-10472	55.04		C4-1988490	47.93		C11-4402195	45.56		C_2_4-1742748	63.985		C_2_3-2858110	58.74		C12-11222316	74.445		U0342-12751	55.99		C6-5063215	45.85		U4143-723552	63.285
C10-7736600	46.36		C16-432048	60.185		C_2_2-3140706	86.735		C32-1584010	70.515		U2374-10760	55.04		C4-1989014	47.93		C11-4405155	45.56		C_2_4-1752859	63.985		C_2_3-2873883	58.74		C12-11232012	74.445		U0342-21480	55.99		C6-5064289	45.85		U4143-726172	63.285
C10-7737469	46.36		C16-563681	60.185		C_2_2-3140834	86.735		C32-1586971	70.515		U2374-11828	55.04		C4-1999848	47.93		C11-4406279	45.56		C_2_4-1754844	63.985		C_2_3-2874227	58.74		C12-11232323	74.445		U0344-12692	55.99		C6-5065933	45.85		U4143-727847	63.285
C10-7739167	46.36		C16-563839	60.185		C_2_2-3142793	86.735		C32-1533652	70.93		U2374-13745	55.04		C4-1999982	47.93		C11-4408916	45.56		C_2_4-1757862	63.985		C_2_3-2874952	58.74		C12-11235321	74.445		U0344-15539	55.99		C6-5066882	45.85		U4143-730592	63.285
C10-7740584	46.36		C16-564644	60.185		C_2_2-3143878	86.735		C32-1508373	71.76		U2374-14180	55.04		C4-2003127	47.93		C11-4412538	45.56		C_2_4-1758488	63.985		C_2_3-2878090	58.74		C12-11235738	74.445		U0344-24065	55.99		C6-5068601	45.85		U4143-732761	63.285
C10-7741175	46.36		C16-621902	60.185		C_2_2-3146377	86.735		C32-1500262	72.595		U2374-14340	55.04		C4-2009799	47.93		C11-4419629	45.56		C_2_4-1758621	63.985		C_2_3-2878368	58.74		C12-11237598	74.445		U0398-6834	55.99		C6-5068757	45.85		U4143-733471	63.285
C10-7743047	46.36		C16-446516	60.605		C_2_2-3146827	86.735		C32-1346475	73.01		U2374-14624	55.04		C4-2011345	47.93		C11-4420890	45.56		C_2_4-1759445	63.985		C_2_3-2879696	58.74		C12-11240005	74.445		U0461-8755	55.99		C6-5070585	45.85		U4143-735240	63.285
C10-7743939	46.36		C16-481856	60.605		C_2_2-3147838	86.735		C32-1363773	73.01		U2374-14944	55.04		C4-2016103	47.93		C11-4422211	45.56		C_2_4-1759646	63.985		C_2_3-2879921	58.74		C12-11251458	74.445		U2377-8390	55.99		C6-5071767	45.85		U4143-745305	63.285
C10-7745210	46.36		C16-482616	60.605		C_2_2-3174958	86.735		C32-1285036	73.43		U2374-15102	55.04		C4-2017199	47.93		C11-4423514	45.56		C_2_4-1761003	63.985		C_2_3-2882078	58.74		C12-11257720	74.445		U2460-3227	55.99		C6-5074171	45.85		U4143-747882	63.285
C10-7745907	46.36		C16-546796	60.605		C_2_2-3176102	86.735		C32-1278716	73.845		U2374-15479	55.04		C4-2037663	47.93		C11-4423810	45.56		C_2_4-1761255	63.985		C_2_3-2883202	58.74		C12-11258775	74.445		U2591-14529	55.99		C6-5075335	45.85		U4143-752263	63.285
C10-7746620	46.36		C16-562832	60.605		C_2_2-3179939	86.735		C32-1282414	73.845		U2374-20934	55.04		C4-2038208	47.93		C11-4426981	45.56		C_2_4-1762596	63.985		C_2_3-2885770	58.74		C12-11271769	74.445		U2591-19554	55.99		C6-5077264	45.85		U4143-754282	63.285
C10-7747242	46.36		C16-593403	60.605		C_2_2-3223292	86.735		C32-1253930	74.26		U2375-6692	55.04		C4-2069417	47.93		C11-4428715	45.56		C_2_4-1768175	63.985		C_2_3-2888005	58.74		C12-11274856	74.445		U2659-43402	55.99		C6-5079948	45.85		U4143-759358	63.285
C10-7747859	46.36		C16-595467	60.605		C_2_2-3225761	86.735		C32-1241200	74.675		U2375-7000	55.04		C4-1525058	48.345		C11-4429412	45.56		C_2_4-1769332	63.985		C_2_3-2890180	58.74		C12-11275902	74.445		U2661-9750	55.99		C6-5081052	45.85		U4143-761374	63.285
C10-7748904	46.36		C16-613639	60.605		C_2_2-3238148	86.735		C32-1227235	75.095		U2375-7505	55.04		C4-1545926	48.345		C11-4429865	45.56		C_2_4-1771959	63.985		C_2_3-2892624	58.74		C12-11276740	74.445		U2745-19079	55.99		C6-5083595	45.85		U4143-783965	63.285
C10-7749919	46.36		C16-627399	60.605		C_2_2-3251537	86.735		C32-1169926	75.515		U2375-8539	55.04		C4-1666097	48.345		C11-4429975	45.56		C_2_4-1774773	63.985		C_2_3-2901829	58.74		C12-11276993	74.445		U2745-42950	55.99		C6-5086059	45.85		U4143-787716	63.285
C10-7750261	46.36		C16-628146	60.605		C_2_2-3252877	86.735		C32-1103263	76.345		U2375-10448	55.04		C4-1667906	48.345		C11-4431879	45.975		C_2_4-1774982	63.985		C_2_3-2902954	58.74		C12-11283214	74.445		U2745-58758	55.99		C6-5089135	45.85		U4143-790358	63.285
C10-7750669	46.36		C16-629832	60.605		C_2_2-3265389	86.735		C32-1117681	76.345		U2375-11150	55.04		C4-1679193	48.345		C11-4432471	45.975		C_2_4-1776069	63.985		C_2_3-2904194	58.74		C12-11284053	74.445		U2825-23793	55.99		C6-5090770	45.85		U4143-790587	63.285
C10-7751550	46.36		C16-631174	60.605		C_2_2-3267385	86.735		C32-953156	76.76		U2375-11412	55.04		C4-2040795	48.345		C11-4433310	45.975		C_2_4-1776448	63.985		C_2_3-2916110	58.74		C12-11285151	74.445		U2826-9810	55.99		C6-5092255	45.85		U4143-791230	63.285
C10-7752740	46.36		C16-632013	60.605		C_2_2-3269152	86.735		C32-991226	76.76		C_2_7-6077665	55.455		C4-2041370	48.345		C11-4434239	45.975		C_2_4-1777385	63.985		C_2_3-2916219	58.74		C12-11285380	74.445		U2915-29845	55.99		C6-5095197	45.85		U4143-791617	63.285
C10-7754328	46.36		C16-636774	60.605		C_2_2-3270275	86.735		C32-1028513	76.76		C_2_7-6342450	55.455		C36-20447	48.76		C11-4443877	45.975		C_2_4-1778221	63.985		C_2_3-2917158	58.74		C12-11285596	74.445		U2972-9224	55.99		C6-5097067	45.85		U4143-792392	63.285
C10-7759936	46.36		C16-639637	60.605		C_2_2-3282220	86.735		C32-1036797	76.76		C_2_7-6354065	55.455		C36-78899	48.76		C11-4446171	45.975		C_2_4-1778747	63.985		C_2_3-2917767	58.74		C12-11286430	74.445		U3326-10631	55.99		C6-5107977	45.85		U4143-792885	63.285
C10-7761055	46.36		C16-418804	61.02		C_2_2-3284139	86.735		C32-1088195	76.76		C_2_7-6362185	55.455		C36-79336	48.76		C11-4446399	45.975		C_2_4-1780125	63.985		C_2_3-2918897	58.74		C12-11286646	74.445		U3326-19612	55.99		C6-5111249	45.85		U4143-812659	63.285
C10-7762055	46.36		C16-419491	61.02		C_2_2-3296008	86.735		C32-938158	77.175		C_2_7-6367213	55.455		C36-1929794	48.76		C11-4447273	45.975		C_2_4-1781011	63.985		C_2_3-2919551	58.74		C12-11287184	74.445		U3326-23455	55.99		C6-5115812	45.85		U4143-839463	64.115
C10-7762511	46.36		C16-420219	61.02		C_2_2-3300260	86.735		C32-909034	77.595		C_2_7-6369195	55.455		C36-1969108	48.76		C11-4448384	45.975		C_2_4-1781726	63.985		C_2_3-2923583	58.74		C12-11287751	74.445		U3327-77379	55.99		C6-5116278	45.85		U4143-855000	64.115
C10-7764904	46.36		C16-421694	61.02		C_2_2-3306629	86.735		C32-909316	77.595		C_2_7-6376107	55.455		C36-2011619	48.76		C11-4448535	45.975		C_2_4-1782503	63.985		C_2_3-2924800	58.74		C12-11288069	74.445		U3327-84850	55.99		C6-5117054	45.85		U4143-875683	64.115
C10-7765526	46.36		C16-423938	61.02		C_2_2-3308418	86.735		C32-920916	77.595		C_2_7-6402749	55.455		C36-2019689	48.76		C11-4450543	45.975		C_2_4-1782977	63.985		C_2_3-2926049	58.74		C26-5034468	74.445		U3327-113526	55.99		C6-5117379	45.85		U4143-892151	64.95
C10-7769381	46.36		C16-425182	61.02		C_2_2-3323987	86.735		C32-936016	77.595		C_2_7-6402921	55.455		C36-2029709	48.76		C11-4454004	45.975		C_2_4-1785525	63.985		C_2_3-2928169	58.74		C26-5055383	74.445		U3327-122083	55.99		C6-5119740	45.85		U4143-893707	64.95
C10-7771386	46.36		C16-425801	61.02		C_2_2-3326424	86.735		C32-859166	78.01		C_2_7-6465664	55.455		C36-2861949	48.76		C11-4456373	45.975		C_2_4-1785990	63.985		C_2_3-2931208	58.74		C26-5057715	74.445		U3327-134016	55.99		C6-5122911	45.85		U4143-977434	66.62
C10-7772227	46.36		C16-426575	61.02		C_2_2-3326621	86.735		C32-862957	78.01		C_2_7-6487374	55.455		C36-2888336	48.76		C11-4457728	45.975		C_2_4-1773136	64.4		C_2_3-2933124	58.74		C26-5064516	74.445		U3327-158141	55.99		C6-5123493	45.85		U4143-1035236	66.62
C10-7773623	46.36		C16-432446	61.02		C_2_2-3326943	86.735		C32-884883	78.01		C_2_7-6505502	55.455		C36-3639200	48.76		C11-4458240	45.975		C_2_4-1663751	64.82		C_2_3-2940263	58.74		C26-5066269	74.445		U3327-161202	55.99		C6-5127110	45.85		U4143-1046101	66.62
C10-7773975	46.36		C16-434207	61.02		C_2_2-3327856	86.735		C32-787639	78.43		C_2_7-6540059	55.455		C36-3642157	48.76		C11-4458680	45.975		C_2_4-1695264	64.82		C_2_3-2956098	58.74		C26-5068512	74.445		U3329-21975	55.99		C6-5128099	45.85		U4143-955989	67.035
C10-7776365	46.36		C16-436417	61.02		C_2_2-3328309	86.735		C32-788580	78.43		C_2_7-6588683	55.455		C36-3674678	48.76		C11-4460379	45.975		C_2_4-1713732	64.82		C_2_3-2821120	59.57		C26-5069773	74.445		U5063-14406	55.99		C6-5128494	45.85		U4143-967698	67.035
C10-7778344	46.36		C16-436956	61.02		C_2_2-3328632	86.735		C32-831202	78.43		C_2_7-6598795	55.455		C36-3678063	48.76		C11-4465149	45.975		C_2_4-1716319	64.82		C_2_3-2821608	59.57		C26-5070254	74.445		U5664-9157	55.99		C6-5129596	45.85		C22-1329680	67.87
C10-7780871	46.36		C16-437933	61.02		C_2_2-3330583	86.735		C32-744576	78.845		C_2_7-7573512	55.455		C36-3681075	48.76		C11-4466854	45.975		C_2_4-1087085	65.235		C_2_3-2821944	59.57		C26-5073208	74.445		C19-4005856	56.405		C6-5130794	45.85		C22-1330902	67.87
C10-7783406	46.36		C16-438439	61.02		C_2_2-3376969	86.735		C32-605795	79.68		C_2_7-7582472	55.455		C4-705639	48.76		C11-4467005	45.975		C_2_4-1087974	65.235		C_2_3-2839335	59.57		C26-5078468	74.445		C19-4006102	56.405		C6-5134685	45.85		C22-1359515	67.87
C10-7801515	46.36		C16-439746	61.02		C_2_2-3379808	86.735		C32-606448	79.68		C_2_7-7590499	55.455		C4-708758	48.76		C11-4467645	45.975		C_2_4-1090139	65.235		C_2_3-2870963	59.57		C26-5079092	74.445		C19-4012195	56.405		C6-5187281	46.265		U4143-1074907	67.87
C10-7805922	46.36		C16-440356	61.02		C_2_2-3385579	86.735		C32-606998	79.68		C16-2846312	55.455		C4-799127	48.76		C11-4467919	45.975		C_2_4-1107714	65.235		C_2_3-2872380	59.57		C26-5079437	74.445		C19-4014431	56.405		C6-5151628	46.68		U4143-1084181	67.87
C10-7806832	46.36		C16-442892	61.02		C_2_2-3391209	86.735		C32-607934	79.68		U2371-29794	55.455		C4-813905	48.76		C11-4468232	45.975		C_2_4-1108867	65.235		C_2_3-2683284	60.41		C26-5080692	74.445		C19-4026684	56.405		C6-5151832	46.68		U4143-1130368	67.87
C10-7814453	46.36		C16-449833	61.02		C_2_2-3392891	86.735		C32-609538	79.68		C_2_7-6630740	55.87		C4-828513	48.76		C11-4469426	45.975		C_2_4-1110877	65.235		C_2_3-2691635	60.41		C26-5081920	74.445		C19-4033497	56.405		C6-5155980	46.68		C22-1307712	68.705
C10-7816111	46.36		C16-454830	61.02		C_2_2-3433123	86.735		C32-609961	79.68		C_2_7-6641909	55.87		C4-860979	48.76		C11-4474861	45.975		C_2_4-1139731	65.235		C_2_3-2700560	60.41		C26-5082318	74.445		C19-4039993	56.405		C6-5159691	46.68		C22-1309419	68.705
C10-7817084	46.36		C16-463418	61.02		C_2_2-3435274	86.735		C32-611740	79.68		C_2_7-6646947	55.87		C4-910518	48.76		C11-4488253	45.975		C_2_4-1142058	65.235		C_2_3-2704679	60.41		C26-5083732	74.445		C19-4047473	56.405		C6-5163350	46.68		C22-1310475	68.705
C10-7818646	46.36		C16-479488	61.02		C_2_2-3474287	86.735		C32-612119	79.68		C_2_7-6651881	55.87		C4-927668	48.76		C11-4490246	45.975		C_2_4-1158149	65.235		C_2_3-2453673	61.24		C26-5083941	74.445		C19-4048191	56.405		C6-5165832	46.68		C22-1227160	69.12
C10-7818971	46.36		C16-483380	61.02		C_2_2-3485337	86.735		C32-612365	79.68		C_2_7-6759072	55.87		C4-984608	48.76		C11-4497278	45.975		C_2_4-1223095	65.235		C_2_3-2459153	61.24		C26-5089359	74.445		C19-4048428	56.405		C6-5173688	46.68		C22-1286382	69.12
C10-7819382	46.36		C16-483857	61.02		C_2_2-3487917	86.735		C32-616140	79.68		C_2_7-6875059	55.87		C4-986599	48.76		C11-4499059	45.975		C_2_4-1223711	65.235		C_2_3-2475153	61.24		C26-5092132	74.445		C19-4059044	56.405		C6-5174167	46.68		C22-1288843	69.12
C10-7820146	46.36		C16-485304	61.02		C_2_2-3494431	86.735		C32-616251	79.68		C_2_7-6941674	55.87		C4-1010515	48.76		C11-4501560	45.975		C_2_4-1224840	65.235		C_2_3-2529204	61.24		C26-5092447	74.445		C19-4061165	56.405		C6-5174322	46.68		C22-1298934	69.12
C10-7821905	46.36		C16-485787	61.02		C_2_2-3495228	86.735		C32-616922	79.68		C_2_7-6961679	55.87		C4-1115357	48.76		C11-4503476	45.975		C_2_4-1226503	65.235		C_2_3-2562421	61.24		C26-5093356	74.445		C19-4062075	56.405		C6-5176434	46.68		C22-1299075	69.12
C10-7823307	46.36		C16-490408	61.02		C_2_2-3500860	86.735		C32-617024	79.68		C_2_7-6982376	55.87		C4-1236591	48.76		C11-4504913	45.975		C_2_4-1227084	65.235		C_2_3-2573333	61.24		C26-5094356	74.445		C19-4067080	56.405		C6-5176988	46.68		C22-1300463	69.12
C10-7826635	46.36		C16-490795	61.02		C_2_2-3501828	86.735		C32-617442	79.68		C_2_7-7079918	55.87		C4-1354201	48.76		C11-4506190	45.975		C_2_4-1244672	65.235		C_2_3-2578377	61.24		C26-5094666	74.445		C19-4069418	56.405		C6-5177539	46.68		C22-1301107	69.12
C10-7829118	46.36		C16-491980	61.02		C_2_2-3503784	86.735		C32-618352	79.68		C_2_7-7130490	55.87		C4-1361840	48.76		C11-4513049	45.975		C_2_4-1245123	65.235		C_2_3-2580571	61.24		C26-5095481	74.445		C19-4069720	56.405		C6-5178165	46.68		C22-1301813	69.12
C10-7831584	46.36		C16-492485	61.02		C_2_2-3556845	86.735		C32-619905	79.68		C_2_7-7140897	55.87		C4-1392952	48.76		C11-4515433	45.975		C_2_4-1247283	65.235		C_2_3-2660313	61.24		C26-5097221	74.445		C19-4076828	56.405		C6-5179172	46.68		C22-1302968	69.12
C10-7832784	46.36		C16-492742	61.02		C_2_2-3559406	86.735		C32-626405	79.68		C_2_7-7176724	55.87		C4-1450042	48.76		C11-4519221	45.975		C_2_4-1270275	65.235		C_2_3-2668566	61.24		C26-5100712	74.445		C19-4077435	56.405		C6-5179639	46.68		C22-1306637	69.12
C10-7833398	46.36		C16-495659	61.02		C_2_2-3562252	86.735		C32-627117	79.68		C_2_7-7189656	55.87		C4-1512209	48.76		C11-4519732	45.975		C_2_4-1270927	65.235		C_2_3-2414246	62.07		C26-5103958	74.445		C19-4078756	56.405		C6-5181806	46.68		C22-1064398	69.535
C10-7833746	46.36		C16-501044	61.02		C_2_2-3563283	86.735		C32-627364	79.68		C_2_7-7190995	55.87		U0142-909	48.76		C11-4520909	45.975		C_2_4-1271309	65.235		C_2_3-2365433	62.91		C26-5104185	74.445		C19-4088145	56.405		C6-5185946	46.68		C22-1082438	69.535
C10-7834347	46.36		C16-501760	61.02		C_2_2-3563467	86.735		C32-628253	79.68		C_2_7-7253654	55.87		U0142-117150	48.76		C11-4521072	45.975		C_2_4-1272743	65.235		C_2_3-2233570	63.74		C26-5106672	74.445		C19-4089859	56.405		C6-5234372	47.095		C22-997605	71.21
C10-7837472	46.36		C16-502382	61.02		C_2_2-3565532	86.735		C32-630179	79.68		C_2_7-7316915	55.87		U0142-120180	48.76		C11-4524171	45.975		C_2_4-1273315	65.235		C_2_3-2246953	63.74		C26-5107738	74.445		C19-4096986	56.405		C6-5239747	47.515		C22-997401	71.625
C10-7871791	46.36		C16-503247	61.02		C_2_2-3566226	86.735		C32-638171	79.68		C_2_7-7365667	55.87		U0142-144223	48.76		C11-4525326	45.975		C_2_4-1286480	65.235		C_2_3-2267232	63.74		C26-5113742	74.445		C19-4099136	56.405		C6-5241747	47.515		U2702-37003	74.965
C10-7383551	46.775		C16-505697	61.02		C_2_2-3567850	86.735		C32-638550	79.68		C_2_7-7387833	55.87		U0142-156675	48.76		C11-4527524	45.975		C_2_4-1288369	65.235		C_2_3-2103198	66.24		C26-5116696	74.445		C19-4101774	56.405		C6-5242314	47.93		U0406-8532	75.38
C10-7397496	46.775		C16-506361	61.02		C_2_2-3574914	86.735		C32-639080	79.68		C_2_7-7401083	55.87		U2576-41925	48.76		C11-4527944	45.975		C_2_4-1289002	65.235		C_2_3-2112516	67.07		C26-5119996	74.445		C19-4106066	56.405		C6-5260129	47.93		U2469-11987	75.795
C10-7397848	46.775		C16-508035	61.02		C_2_2-3577905	86.735		C32-641474	79.68		C_2_7-7421829	55.87		U2576-65138	48.76		C11-4531770	45.975		C_2_4-1348227	65.235		C_2_3-1895696	68.74		C26-5122827	74.445		C19-4113879	56.405		C6-5278889	48.345		U0840-89610	76.21
C10-7429986	46.775		C16-508881	61.02		C_2_2-3587278	86.735		C32-643318	79.68		C_2_7-7432286	55.87		U2576-65406	48.76		C11-4532872	45.975		C_2_4-1352103	65.235		C_2_3-1951666	68.74		C26-5128474	74.445		C19-4117354	56.405		C6-5359676	49.18		U2959-13725	76.21
C10-7431825	46.775		C16-512469	61.02		C_2_2-3589720	86.735		C32-646894	79.68		C_2_7-7510197	55.87		U4726-44857	48.76		C11-4535468	45.975		C_2_4-1353319	65.235		C_2_3-1963432	68.74		C26-5129967	74.445		C19-4119089	56.405		C6-5364547	50.015		U2963-15080	76.21
C10-7440839	46.775		C16-514773	61.02		C_2_2-3591045	86.735		C32-647405	79.68		C_2_7-7523331	55.87		U4726-52796	48.76		C11-4536101	45.975		C_2_4-1357172	65.235		C_2_3-2036442	68.74		C26-5130182	74.445		C19-4125792	56.405		C6-5379725	50.015		U2449-77860	76.63
C10-7444288	46.775		C16-515892	61.02		C_2_2-3592516	86.735		C32-647901	79.68		C_2_7-7564213	55.87		U4726-55158	48.76		C11-4536281	45.975		C_2_4-1358384	65.235		C_2_3-2048773	68.74		C26-5131330	74.445		C19-4130600	56.405		C6-5421607	50.015		U2702-16953	76.63
C10-7445694	46.775		C16-520195	61.02		C_2_2-3593795	86.735		C32-649843	79.68		C_2_7-7568708	55.87		U4726-80123	48.76		C11-4536981	45.975		C_2_4-1359237	65.235		C_2_3-1884007	69.58		C26-5134269	74.445		C19-4144244	56.405		C6-5443531	50.015		U0348-30533	77.045
C10-7447128	46.775		C16-521375	61.02		C_2_2-3597447	86.735		C32-650220	79.68		C_2_7-7619846	55.87		C36-3657412	49.18		C11-4538116	45.975		C_2_4-1360267	65.235		C_2_3-1840171	72.08		C26-5134673	74.445		C19-4145703	56.405		C6-5508260	50.85		U0678-16262	77.045
C10-7449036	46.775		C16-525890	61.02		C_2_2-3612358	86.735		C32-653707	79.68		C_2_7-7666655	55.87		C4-2850221	51.26		C11-4538367	45.975		C_2_4-1361013	65.235		C_2_3-1795429	72.91		C26-5135395	74.445		C19-4147668	56.405		C6-5508423	50.85		U2481-25199	77.045
C10-7450749	46.775		C16-527259	61.02		C_2_2-3614184	86.735		C32-654522	79.68		C_2_7-7684494	55.87		C4-2851931	51.26		C11-4540297	45.975		C_2_4-1377898	65.235		C_2_3-1736989	74.58		C26-5136442	74.445		C19-4148189	56.405		C6-5508660	50.85		U2700-22917	77.045
C10-7463280	46.775		C16-527979	61.02		C_2_2-3615702	86.735		C32-655794	79.68		C_2_7-7706787	55.87		C4-2871929	51.26		C11-4541673	45.975		C_2_4-1378488	65.235		C_2_3-1759352	74.58		C26-5145383	74.445		C19-4150749	56.405		C6-5509232	50.85		U0762-84253	77.46
C10-7463552	46.775		C16-528277	61.02		C_2_2-3619889	86.735		C32-656623	79.68		C_2_7-7708373	55.87		C4-3002260	52.1		C11-4542317	45.975		C_2_4-1387641	65.235		C_2_3-1643938	75.41		C26-5147236	74.445		C38-3467023	56.405		C6-5509937	50.85		U0840-46822	77.46
C10-7465382	46.775		C16-533607	61.02		C_2_2-3622298	86.735		C32-657495	79.68		C_2_7-7728620	55.87		C4-3002635	52.1		C11-4546539	45.975		C_2_4-1389402	65.235		C_2_3-1644499	75.41		C26-5162729	74.445		C38-3469617	56.405		C6-5511746	50.85		U2702-39311	77.46
C10-7467326	46.775		C16-534523	61.02		C_2_2-3623862	86.735		C32-658421	79.68		C_2_7-7796018	55.87		C4-3002774	52.1		C11-4547126	45.975		C_2_4-1421697	65.235		C_2_3-1644632	75.41		C26-5163096	74.445		C38-3594084	56.405		C6-5497284	51.265		U2888-2376	77.46
C10-7472234	46.775		C16-536137	61.02		C_2_2-3623994	86.735		C32-665689	79.68		C_2_7-7813400	55.87		C4-3003298	52.1		C11-4548123	45.975		C_2_4-1422369	65.235		C_2_3-1646454	75.41		C26-5164980	74.445		C38-3594219	56.405		C6-5499653	51.265		C17-10151033	77.88
C10-7474356	46.775		C16-538381	61.02		C_2_2-3687850	86.735		C32-667293	79.68		C_2_7-7829364	55.87		C4-3003682	52.1		C11-4550406	45.975		C_2_4-1428817	65.235		C_2_3-1648307	75.41		C26-5165770	74.445		C38-3594456	56.405		C6-5500500	51.265		U2697-6788	77.88
C10-7485280	46.775		C16-548298	61.02		C_2_2-3688168	86.735		C32-667693	79.68		U0134-6818	55.87		C4-2967705	52.515		C11-4556146	45.975		C_2_4-1429769	65.235		C_2_3-1648748	75.41		C26-5172272	74.445		C38-3594737	56.405		C6-5501289	51.265		C17-10117542	78.295
C10-7487852	46.775		C16-549336	61.02		C_2_2-3700018	86.735		C32-669088	79.68		U0358-5352	55.87		C4-2996619	52.515		C11-4557516	45.975		C_2_4-1432072	65.235		C_2_3-1648877	75.41		C26-5201562	74.445		C38-3595045	56.405		C6-5502026	51.265		C17-10104159	78.715
C10-7488403	46.775		C16-549924	61.02		C_2_2-3136440	87.15		C32-669270	79.68		U0372-4613	55.87		C4-2997314	52.515		C11-4558034	45.975		C_2_4-1480818	65.235		C_2_3-1649997	75.41		C26-5202954	74.445		C39-7526	56.405		C6-5502240	51.265		C17-10004047	79.13
C10-7489690	46.775		C16-552213	61.02		C_2_2-3168587	87.15		C32-671660	79.68		U0372-38086	55.87		C4-3001073	52.515		C11-4559102	45.975		C_2_4-1482950	65.235		C_2_3-1650234	75.41		C26-5203177	74.445		C39-7871	56.405		C6-5502674	51.265		C17-9909049	79.545
C10-7514111	46.775		C16-554467	61.02		C_2_2-3236959	87.15		C32-675708	79.68		U0372-40289	55.87		C4-3001309	52.515		C11-4562045	45.975		C_2_4-1505262	65.235		C_2_3-1653611	75.41		C26-5203814	74.445		C39-137673	56.405		C6-5504990	51.265		C17-9958985	79.545
C10-7515938	46.775		C16-554839	61.02		C_2_2-3470385	87.15		C32-678470	79.68		U0372-47731	55.87		C4-3002108	52.515		C11-4563386	45.975		C_2_4-1510249	65.235		C_2_3-1656531	75.41		C26-5205548	74.445		C39-151956	56.405		C6-5505287	51.265		C17-9906700	80.38
C10-7365669	47.61		C16-556905	61.02		C_2_2-3171881	87.565		C32-681130	79.68		U0372-62023	55.87		C4-3003967	52.515		C11-4567808	45.975		C_2_4-1519072	65.235		C_2_3-1657578	75.41		C26-5208026	74.445		C39-152661	56.405		C6-5506178	51.265		C17-9793763	81.63
C10-7309308	48.025		C16-557685	61.02		C_2_2-3174648	87.565		C32-595068	80.095		U0477-10351	55.87		C4-3004253	52.515		C11-4568007	45.975		C_2_4-1519503	65.235		C_2_3-1660006	75.41		C26-5208416	74.445		C39-160891	56.405		C6-5512302	51.265		C17-9589503	82.465
C10-7312926	48.025		C16-557982	61.02		C_2_2-3685976	88.405		C32-599290	80.095		U0477-56971	55.87		C4-3004533	52.515		C11-4569203	45.975		C_2_4-1520413	65.235		C_2_3-1666101	75.41		C26-5210361	74.445		C39-161765	56.405		C6-5513496	51.265		C17-9590590	82.465
C10-7320196	48.025		C16-559922	61.02		C_2_2-5184941	94.26		C32-600259	80.095		U0477-67724	55.87		C4-3005530	52.515		C11-4574864	45.975		C_2_4-1521604	65.235		C_2_3-1666778	75.41		C26-5211759	74.445		C39-162535	56.405		C6-5513747	51.265		C17-9592514	82.465
C10-7339928	48.025		C16-560786	61.02		C_2_2-5186842	94.26		C32-601733	80.095		U0477-87104	55.87		C4-3005959	52.515		C11-4576918	45.975		C_2_4-1521788	65.235		C_2_3-1667565	75.41		C26-5212892	74.445		C39-165842	56.405		C6-5515102	51.265		C17-9632860	82.465
C10-7236880	48.445		C16-561268	61.02		C_2_2-5162383	94.68		C32-602307	80.095		U0477-93976	55.87		C4-3009279	52.515		C11-4577245	45.975		C_2_4-1522595	65.235		C_2_3-1668747	75.41		C26-5214736	74.445		C39-166006	56.405		C6-5517426	51.265		C17-9635221	82.465
C10-7202410	48.86		C16-562246	61.02		C_2_2-5163104	94.68		C32-605084	80.095		U0477-98802	55.87		C4-3011738	52.515		C11-4593840	45.975		C_2_4-1537333	65.235		C_2_3-1676622	75.41		C26-5215057	74.445		C39-166163	56.405		C6-5518293	51.265		C17-9638025	82.465
C10-7226509	48.86		C16-565764	61.02		C_2_2-6777518	100.6		C32-605657	80.095		U0477-115156	55.87		C4-3013284	52.515		C11-4594002	45.975		C_2_4-1537484	65.235		C_2_3-1677049	75.41		C26-5218718	74.445		C39-241475	56.405		C6-5518662	51.265		C17-9648841	82.465
C10-7229005	49.275		C16-566519	61.02		C_2_2-6379267	101.015		C32-567522	80.515		U0477-158668	55.87		C4-3014058	52.515		C11-4594396	45.975		C_2_4-1538602	65.235		C_2_3-1677175	75.41		C26-5222905	74.445		C39-242278	56.405		C6-5519032	51.265		C17-9651293	82.465
C10-7192097	50.525		C16-569801	61.02		C_2_2-6680400	101.015		C32-581275	80.515		U0477-171109	55.87		C4-3014782	52.93		C11-4596100	45.975		C_2_4-1588385	65.235		C_2_3-1678900	75.41		C26-5223884	74.445		C39-243349	56.405		C6-5519895	51.265		C17-9569915	82.88
C10-7040281	50.94		C16-573050	61.02		U2094-5533	101.015		C32-585383	80.515		U0477-238008	55.87		C4-3015240	52.93		C11-4598088	45.975		C_2_4-1594974	65.235		C_2_3-1682683	75.41		C26-5228139	74.445		C39-243622	56.405		C6-5520381	51.265		C17-9583148	82.88
C10-7131520	50.94		C16-573923	61.02		C_2_2-6179972	101.43		C32-363353	80.93		U0477-245704	55.87		C4-3016006	52.93		C11-4606766	45.975		C_2_4-1595422	65.235		C_2_3-1684402	75.41		C26-5237054	74.445		C39-244296	56.405		C6-5521670	51.265		C17-9589029	82.88
C10-7178477	50.94		C16-576061	61.02		C_2_2-6313977	101.43		C32-369649	80.93		U0477-262498	55.87		C4-3016744	52.93		C11-4608822	45.975		C_2_4-1595595	65.235		C_2_3-1685506	75.41		C26-5247731	74.445		C39-245440	56.405		C6-5521841	51.265		C17-9593350	82.88
C10-7018154	51.36		C16-584965	61.02		C_2_2-6322036	101.43		C32-401434	80.93		U0477-281194	55.87		C4-3021652	52.93		C11-4616451	45.975		C_2_4-1600782	65.235		C_2_3-1686904	75.41		C26-5258367	74.445		C39-245762	56.405		C6-5522712	51.265		C17-9593848	82.88
C10-7024453	51.36		C16-589525	61.02		C_2_2-6348079	101.43		C32-423288	80.93		U0477-284941	55.87		C4-3022096	52.93		C11-4618272	45.975		C_2_4-1606348	65.235		C_2_3-1690794	75.41		C26-5260989	74.445		C39-246404	56.405		C6-5523523	51.265		C17-9593993	82.88
C10-7041697	51.36		C16-591160	61.02		C_2_2-6351845	101.43		C32-425181	80.93		U0477-291722	55.87		C4-3022739	52.93		C11-4621745	45.975		C_2_4-1627642	65.235		C_2_3-1691265	75.41		C26-5262484	74.445		C39-1671840	56.405		C6-5525855	51.265		C17-9596497	82.88
C10-7048642	51.36		C16-591573	61.02		C_2_2-5976272	101.85		C32-427356	80.93		U0477-295392	55.87		C4-3024284	52.93		C11-4622935	45.975		C_2_4-1629193	65.235		C_2_3-1708430	75.41		C26-5266931	74.445		C39-1687046	56.405		C6-5545325	51.265		C17-9596680	82.88
C10-7048793	51.36		C16-597400	61.02		C_2_2-5978205	101.85		C32-427813	80.93		U0477-303233	55.87		C4-3024906	52.93		C11-4623524	45.975		C_2_4-1632060	65.235		C_2_3-1305006	76.24		C26-5268778	74.445		C39-1688535	56.405		C6-5547851	51.265		C17-9598277	82.88
C10-7050061	51.36		C16-599670	61.02		C_2_2-5990040	101.85		C32-428712	80.93		U0503-26928	55.87		C4-3263792	53.76		C11-4624511	45.975		C_2_4-1634449	65.235		C_2_3-1307704	76.24		C26-5278672	74.445		C39-1689831	56.405		C6-5563657	51.265		C17-9599869	82.88
C10-7051340	51.36		C16-599830	61.02		C_2_2-5991377	101.85		C32-430651	80.93		U2500-13087	55.87		C4-3281993	53.76		C11-4625488	45.975		C_2_4-1641074	65.235		C_2_3-1329933	76.24		C26-5279138	74.445		U0196-11562	56.405		C6-5574663	51.265		C17-9600070	82.88
C10-7051512	51.36		C16-600382	61.02		C_2_2-5993005	101.85		C32-431292	80.93		U5795-6546	55.87		C4-3320400	53.76		C11-4627131	45.975		C_2_4-1643250	65.235		C_2_3-1350785	76.24		C26-5279740	74.445		U0196-12101	56.405		C6-5577418	51.265		C17-9601412	82.88
C10-7058669	51.36		C16-601119	61.02		C_2_2-5996969	101.85		C32-431658	80.93		U5795-8785	55.87		C4-3353812	54.18		C11-4627343	45.975		C_2_4-1643595	65.235		C_2_3-1363862	76.24		C26-5292723	74.445		U0196-14075	56.405		C6-5863376	51.265		C17-9601857	82.88
C10-7062844	51.36		C16-601915	61.02		C_2_2-6000077	101.85		C32-432253	80.93		U5795-19963	55.87		C4-3375241	54.18		C11-4627969	45.975		C_2_4-1644956	65.235		C_2_3-1380745	76.24		C26-5294858	74.445		U0196-14702	56.405		C6-5863710	51.265		C17-9610372	82.88
C10-7063073	51.36		C16-602858	61.02		C_2_2-6001532	101.85		C32-432856	80.93		U5795-39266	55.87		C4-4644399	60.04		C11-4628519	45.975		C_2_4-1645658	65.235		C_2_3-1394757	76.24		C26-5307870	74.445		U0344-7681	56.405		C6-5585332	51.68		C17-9610941	82.88
C10-7065001	51.36		C16-603422	61.02		C_2_2-6001636	101.85		C32-439297	80.93		U5795-67972	55.87		C4-4689576	60.04		C11-4631130	45.975		C_2_4-1647108	65.235		C_2_3-1399925	76.24		C26-5309478	74.445		U0487-9623	56.405		C6-5589960	51.68		C17-9612739	82.88
C10-7065601	51.36		C16-603765	61.02		C_2_2-6001785	101.85		C32-440987	80.93		U5795-69133	55.87		C4-5006036	62.125		C11-4640480	45.975		C_2_4-1654330	65.235		C_2_3-1485361	76.24		C26-5317201	74.445		U0502-6299	56.405		C6-5591035	51.68		C17-9620832	82.88
C10-7068923	51.36		C16-606581	61.02		C_2_2-6001979	101.85		C32-441466	80.93		U5795-76640	55.87		C4-5051611	62.545		C11-4643344	45.975		C_2_4-1655631	65.235		C_2_3-1491580	76.24		C26-5320245	74.445		U0506-4134	56.405		C6-5591216	51.68		C17-9621996	82.88
C10-7073833	51.36		C16-608124	61.02		C_2_2-6002556	101.85		C32-442887	80.93		U0343-26107	56.285		C4-5092125	62.545		C11-4643558	45.975		C_2_4-1659775	65.235		C_2_3-1493429	76.24		C26-5322759	74.445		U1145-21252	56.405		C6-5591507	51.68		C17-9625409	82.88
C10-7079599	51.36		C16-609539	61.02		C_2_2-6003914	101.85		C32-443144	80.93		U0343-31017	56.285		C4-5158205	62.545		C11-4645578	45.975		C_2_4-1661857	65.235		C_2_3-1551825	76.24		C26-5332958	74.445		U1145-27269	56.405		C6-5591660	51.68		C17-9628377	82.88
C10-7082127	51.36		C16-610086	61.02		C_2_2-6004256	101.85		C32-443488	80.93		U0343-84656	56.285		C4-5168972	62.965		C11-4646298	45.975		C_2_4-1062557	65.65		C_2_3-1552430	76.24		C26-5333402	74.445		U2377-5737	56.405		C6-5591988	51.68		C17-9629123	82.88
C10-7082676	51.36		C16-612605	61.02		C_2_2-6004461	101.85		C32-444516	80.93		U0343-127604	56.285		C4-5218190	63.795		C11-4646692	45.975		C_2_4-1069190	65.65		C_2_3-1553918	76.24		C26-5333661	74.445		U2377-7708	56.405		C6-5592716	51.68		C17-9631309	82.88
C10-7084861	51.36		C16-614893	61.02		C_2_2-6008866	101.85		C32-444908	80.93		U0343-137923	56.285		C4-5223962	65.045		C11-4647855	45.975		C_2_4-1072680	65.65		C_2_3-1558512	76.24		C26-5334259	74.445		U2473-5723	56.405		C6-5593639	51.68		C17-9652151	82.88
C10-7087519	51.36		C16-618444	61.02		C_2_2-6010638	101.85		C32-446827	80.93		U0343-195833	56.285		C4-5243671	65.88		C11-4648585	45.975		C_2_4-1090739	65.65		C_2_3-1558825	76.24		C26-5334534	74.445		U2473-9259	56.405		C6-5593955	51.68		C17-9652870	82.88
C10-7090589	51.36		C16-622143	61.02		C_2_2-6011437	101.85		C32-450406	80.93		U0343-240829	56.285		C4-5244223	65.88		C11-4649117	45.975		C_2_4-1095845	65.65		C_2_3-1560635	76.24		C26-5334926	74.445		U2473-11013	56.405		C6-5595651	51.68		C17-9656548	82.88
C10-7090939	51.36		C16-623680	61.02		C_2_2-6011786	101.85		C32-451040	80.93		U0343-273768	56.285		C4-5244926	65.88		C11-4651075	45.975		C_2_4-1096262	65.65		C_2_3-1560841	76.24		C26-5335158	74.445		U2473-13052	56.405		C6-5600955	51.68		C17-9656966	82.88
C10-7091920	51.36		C16-632288	61.02		C_2_2-6013363	101.85		C32-451199	80.93		U0343-290800	56.285		C4-5245393	65.88		C11-4653874	45.975		C_2_4-1098458	65.65		C_2_3-1566260	76.24		C26-5335320	74.445		U2473-15346	56.405		C6-5603484	51.68		C17-9657595	82.88
C10-7092227	51.36		C16-633396	61.02		C_2_2-6015645	101.85		C32-453056	80.93		U0343-326018	56.285		C4-5245869	65.88		C11-4654941	45.975		C_2_4-1104841	65.65		C_2_3-1568127	76.24		C26-5336187	74.445		U2473-16758	56.405		C6-5605267	51.68		C17-9658496	82.88
C10-7093104	51.36		C16-633950	61.02		C_2_2-6016113	101.85		C32-456561	80.93		U0343-340322	56.285		C4-5246565	65.88		C11-4656777	45.975		C_2_4-1117455	65.65		C_2_3-1572861	76.24		C26-5338213	74.445		U2473-22820	56.405		C6-5605864	51.68		C17-9660283	82.88
C10-7093848	51.36		C16-634272	61.02		C_2_2-6016567	101.85		C32-457675	80.93		U0343-388445	56.285		C4-5251146	65.88		C11-4657214	45.975		C_2_4-1118656	65.65		C_2_3-1573707	76.24		C26-5338913	74.445		U2473-24894	56.405		C6-5614055	51.68		C17-9664909	82.88
C10-7094777	51.36		C16-635613	61.02		C_2_2-6018182	101.85		C32-458122	80.93		U0343-504722	56.285		C4-5291577	65.88		C11-4657798	45.975		C_2_4-1119884	65.65		C_2_3-1583337	76.24		C26-5342126	74.445		U2473-26185	56.405		C6-5615208	51.68		C17-9667138	82.88
C10-7095003	51.36		C16-636100	61.02		C_2_2-6021041	101.85		C32-461962	80.93		U0343-546020	56.285		C4-5461380	65.88		C11-4658866	45.975		C_2_4-1130697	65.65		C_2_3-1290304	77.08		C26-5343377	74.445		U2473-33170	56.405		C6-5615957	51.68		C17-9670616	82.88
C10-7095183	51.36		C16-640200	61.02		C_2_2-6022207	101.85		C32-487436	80.93		U0343-580385	56.285		C4-5462695	65.88		C11-4674196	45.975		C_2_4-1142701	65.65		C_2_3-1295061	77.08		C26-5343858	74.445		U2473-34152	56.405		C6-5616865	51.68		C17-9673383	82.88
C10-7095375	51.36		C16-643361	61.02		C_2_2-6022331	101.85		C32-493104	80.93		U0343-682117	56.285		C4-5238409	66.295		C11-4675737	45.975		C_2_4-1157021	65.65		C_2_3-1226265	77.91		C26-5344801	74.445		U2473-34680	56.405		C6-5623095	51.68		C17-9673649	82.88
C10-7096612	51.36		C16-649016	61.02		C_2_2-6025949	101.85		C32-494712	80.93		U0343-691149	56.285		C4-5238808	66.295		C11-4676733	45.975		C_2_4-1166336	65.65		C_2_3-1235563	77.91		C26-5369772	74.445		U2473-41579	56.405		C6-5623380	51.68		C17-9674525	82.88
C10-7097576	51.36		C16-651158	61.02		C_2_2-6030563	101.85		C32-496407	80.93		U0642-6100	56.285		C4-5239204	66.295		C11-4680032	45.975		C_2_4-1167146	65.65		C_2_3-1286421	77.91		C26-5378369	74.445		U2473-46565	56.405		C6-5633340	51.68		C17-9676174	82.88
C10-7098127	51.36		C16-651307	61.02		C_2_2-6031365	101.85		C32-497421	80.93		U2498-17166	56.285		C4-5239625	66.295		C11-4682237	45.975		C_2_4-1168408	65.65		C_2_3-1191941	78.75		C26-5381224	74.445		U2473-53899	56.405		C6-5634076	51.68		C17-9678150	82.88
C10-7103511	51.36		C16-653119	61.02		C_2_2-6032421	101.85		C32-502624	80.93		U3103-65362	56.285		C4-5240248	66.295		C11-4682951	45.975		C_2_4-1168590	65.65		C_2_3-1198712	78.75		C26-5384390	74.445		U2473-59501	56.405		C6-5635967	51.68		C17-9679191	82.88
C10-7103620	51.36		C16-653680	61.02		C_2_2-6033221	101.85		C32-522094	80.93		U3103-94440	56.285		C4-5243143	66.295		C11-4683606	45.975		C_2_4-1170351	65.65		C_2_3-1208733	78.75		C26-5385405	74.445		U2473-60396	56.405		C6-5637348	51.68		C17-9680631	82.88
C10-7105866	51.36		C16-654861	61.02		C_2_2-6033647	101.85		C32-524525	80.93		U3103-177603	56.285		C4-5243325	66.295		C11-4685235	45.975		C_2_4-1171736	65.65		C_2_3-1031798	79.58		C26-5389025	74.445		U2473-60541	56.405		C6-5653589	51.68		C17-9681702	82.88
C10-7106360	51.36		C16-656079	61.02		C_2_2-6033893	101.85		C32-525162	80.93		U3103-195995	56.285		C4-5247116	66.295		C11-4690345	45.975		C_2_4-1176574	65.65		C_2_3-1032318	79.58		C26-5389331	74.445		U2473-60850	56.405		C6-5656295	51.68		C17-9682275	82.88
C10-7106507	51.36		C16-657291	61.02		C_2_2-6034105	101.85		C32-526714	80.93		C_2_7-6791828	56.705		C4-5247472	66.295		C11-4691743	45.975		C_2_4-1178367	65.65		C_2_3-1032506	79.58		C26-5389602	74.445		U2583-19800	56.405		C6-5662424	51.68		C17-9682477	82.88
C10-7107784	51.36		C16-658958	61.02		C_2_2-6035500	101.85		C32-531562	80.93		C_2_7-6793714	56.705		C4-5248299	66.295		C11-4692268	45.975		C_2_4-1180827	65.65		C_2_3-1032832	79.58		C26-5413363	74.445		U2584-2441	56.405		C6-5664874	51.68		C17-9692200	82.88
C10-7108298	51.36		C16-659557	61.02		C_2_2-6035767	101.85		C32-532842	80.93		C_2_7-6819742	56.705		C4-5248488	66.295		C11-4694698	45.975		C_2_4-1183432	65.65		C_2_3-1033221	79.58		C26-5413906	74.445		U2645-3868	56.405		C6-5668349	51.68		C17-9692902	82.88
C10-7109063	51.36		C16-662217	61.02		C_2_2-6041166	101.85		C32-533700	80.93		U0134-30585	56.705		C4-5249709	66.295		C11-4696971	45.975		C_2_4-1188362	65.65		C_2_3-1019947	80.41		C26-5415911	74.445		U2646-6267	56.405		C6-5668569	51.68		C17-9693845	82.88
C10-7111606	51.36		C16-662665	61.02		C_2_2-6053028	101.85		C32-536620	80.93		U0134-97367	56.705		C4-5253645	66.295		C11-4701170	45.975		C_2_4-1192176	65.65		C_2_3-1020503	80.41		C26-5417289	74.445		U2646-9614	56.405		C6-5670096	51.68		C17-9694866	82.88
C10-7111767	51.36		C16-721323	61.02		C_2_2-6056452	101.85		C32-538327	80.93		U0332-89100	56.705		C4-5255716	66.295		C11-4703340	45.975		C_2_4-1198547	65.65		C_2_3-1022173	80.41		C26-5418114	74.445		U2646-11578	56.405		C6-5673290	51.68		C17-9695553	82.88
C10-7112973	51.36		C16-721641	61.02		C_2_2-6062893	101.85		C32-538863	80.93		U0372-45593	56.705		C4-5257274	66.295		C11-4706781	45.975		C_2_4-1209643	65.65		C_2_3-1022350	80.41		C26-5421567	74.445		U2646-14139	56.405		C6-5674119	51.68		C17-9705708	82.88
C10-7113593	51.36		C16-723148	61.02		C_2_2-6085040	101.85		C32-540543	80.93		U0372-66868	56.705		C4-5260597	66.295		C11-4707261	45.975		C_2_4-1211692	65.65		C_2_3-864460	81.25		C26-5424078	74.445		U2646-21563	56.405		C6-5674446	51.68		C17-9705810	82.88
C10-7114132	51.36		C16-723331	61.02		C_2_2-6116112	101.85		C32-541592	80.93		U0477-295286	56.705		C4-5262414	66.295		C11-4707753	45.975		C_2_4-1215961	65.65		C_2_3-873465	81.25		C12-10920654	74.86		U2661-3217	56.405		C6-5675419	51.68		C17-9706322	82.88
C10-7114876	51.36		C16-724300	61.02		U2094-245	101.85		C32-542254	80.93		U0503-28112	56.705		C4-5268805	66.295		C11-4708204	45.975		C_2_4-1224434	65.65		C_2_3-888483	81.25		C12-10936514	74.86		U2662-29393	56.405		C6-5677669	51.68		C17-9708030	82.88
C10-7119263	51.36		C16-724589	61.02		U2094-1488	101.85		C32-543400	80.93		U2374-14802	56.705		C4-5270215	66.295		C11-4711453	45.975		C_2_4-1225105	65.65		C_2_3-889846	81.25		C12-10943264	74.86		U2687-13617	56.405		C6-5681887	51.68		C17-9708535	82.88
C10-7126866	51.36		C16-725366	61.02		U2094-3608	101.85		C32-543601	80.93		U2995-21136	56.705		C4-5272496	66.295		C11-4715931	45.975		C_2_4-1228097	65.65		C_2_3-891923	81.25		C12-11117365	74.86		U2710-15844	56.405		C6-5685911	51.68		C17-9690523	83.295
C10-7128752	51.36		C16-727585	61.02		U2094-5835	101.85		C32-98418	81.345		U2995-24760	56.705		C4-5272788	66.295		C11-4716217	45.975		C_2_4-1229213	65.65		C_2_3-892358	81.25		C12-11126730	74.86		U2710-24628	56.405		C6-5694627	51.68		C17-9691209	83.295
C10-7135318	51.36		C16-728246	61.02		U2094-6238	101.85		C32-101998	81.765		U5024-5601	56.705		C4-5273828	66.295		C11-4716618	45.975		C_2_4-1236096	65.65		C_2_3-893204	81.25		C12-11215980	74.86		U2761-27957	56.405		C6-5696482	51.68		C17-9682599	83.715
C10-7138547	51.36		C16-728574	61.02		C_2_2-5931452	102.265		C32-102442	81.765		C_2_14-34705	57.12		C4-5273963	66.295		C11-4720097	45.975		C_2_4-1237589	65.65		C_2_3-895437	81.25		C12-11218232	74.86		U2762-3839	56.405		C6-5697005	51.68		C17-9683385	83.715
C10-7141762	51.36		C16-729873	61.02		C_2_2-5936445	102.265		C32-102584	81.765		C_2_14-152993	57.12		C4-5274154	66.295		C11-4722517	45.975		C_2_4-1237968	65.65		C_2_3-897475	81.25		C12-11218984	74.86		U2762-4729	56.405		C6-5697925	51.68		C17-9688021	83.715
C10-7142235	51.36		C16-730163	61.02		C_2_2-5975786	102.265		C32-241778	82.18		U0332-80488	57.12		C4-5274478	66.295		C11-4722635	45.975		C_2_4-1238348	65.65		C_2_3-899066	81.25		C12-11220969	74.86		U2762-15027	56.405		C6-5698662	51.68		C17-9728794	84.13
C10-7144759	51.36		C16-730336	61.02		C_2_2-5976107	102.265		C32-249748	82.18		U0337-15511	57.12		C4-5275097	66.295		C11-4723322	45.975		C_2_4-1241387	65.65		C_2_3-899444	81.25		C12-11243293	74.86		U2762-16874	56.405		C6-5699558	51.68		C17-9667360	84.545
C10-7155998	51.36		C16-730548	61.02		C_2_2-5818527	102.685		C32-268923	82.18		U2376-12207	57.12		C4-5275840	66.295		C11-4724712	45.975		C_2_4-1243986	65.65		C_2_3-900512	81.25		C12-11243714	74.86		U2762-19169	56.405		C6-5699872	51.68		C17-9667778	84.545
C10-7157282	51.36		C16-730748	61.02		C_2_2-4660913	105.605		C32-283390	82.18		U2479-9558	57.12		C4-5276340	66.295		C11-4724865	45.975		C_2_4-1247958	65.65		C_2_3-903060	81.25		C12-11244333	74.86		U2764-59745	56.405		C6-5700306	51.68		C17-8252308	92.575
C10-7157704	51.36		C16-730975	61.02					C32-296665	82.18		U2500-19353	57.12		C4-5276636	66.295		C11-4725540	45.975		C_2_4-1248587	65.65		C_2_3-910381	81.25		C12-11250905	74.86		U2764-60666	56.405		C6-5700520	51.68		C17-8234781	92.99
C10-7158941	51.36		C16-731834	61.02					C32-315130	82.18		U3015-19768	57.12		C4-5279841	66.295		C11-4725998	45.975		C_2_4-1259051	65.65		C_2_3-917834	81.25		C12-11266084	74.86		U2808-11165	56.405		C6-5700757	51.68		C17-8151510	94.245
C10-7159539	51.36		C16-733837	61.02					C22-4184785	82.595		U3015-51715	57.12		C4-5281332	66.295		C11-4727189	45.975		C_2_4-1259788	65.65		C_2_3-930925	81.25		C12-11267666	74.86		U2824-21576	56.405		C6-5700980	51.68		C17-8153809	94.245
C10-7170530	51.36		C16-736063	61.02					C22-4185478	82.595		U3015-65597	57.12		C4-5284336	66.295		C11-4727654	45.975		C_2_4-1260740	65.65		C_2_3-931609	81.25		C12-11268370	74.86		U2917-10422	56.405		C6-5701848	51.68		C17-8160470	94.245
C10-7171155	51.36		C16-737602	61.02					C22-4196462	82.595		U3015-69193	57.12		C4-5286660	66.295		C11-4741058	45.975		C_2_4-1261863	65.65		C_2_3-932324	81.25		C26-5074355	74.86		U2919-18499	56.405		C6-5703019	51.68		C17-8171091	94.245
C10-7172242	51.36		C16-741932	61.02					C22-4198443	82.595		U3015-85172	57.12		C4-5287065	66.295		C11-4745511	45.975		C_2_4-1264196	65.65		C_2_3-958126	81.25		C26-5077122	74.86		U2919-27125	56.405		C6-5703216	51.68		C17-8137091	94.66
C10-7173595	51.36		C16-743336	61.02					C22-4201305	82.595		U5195-26549	57.12		C4-5287823	66.295		C11-4752350	46.81		C_2_4-1269334	65.65		C_2_3-967674	81.25		C26-5097649	74.86		U3813-3881	56.405		C6-5706945	51.68		C17-8137219	94.66
C10-7174292	51.36		C16-744290	61.02					C22-4206087	82.595		U5195-49435	57.12		C4-5287996	66.295		C11-4761908	46.81		C_2_4-1274100	65.65		C_2_3-986735	81.25		C26-5098400	74.86		U3813-5783	56.405		C6-5708730	51.68		C17-8172889	94.66
C10-7178164	51.36		C16-745280	61.02					C22-4207369	82.595		C60-36201	57.54		C4-5288934	66.295		C11-4802375	47.225		C_2_4-1274671	65.65		C_2_3-989700	81.25		C26-5269840	74.86		U3813-7490	56.405		C6-5708961	51.68		C17-8175564	94.66
C10-6775353	51.78		C16-746542	61.02					C22-4209567	82.595		U0332-79000	57.54		C4-5289894	66.295		C11-4904382	48.475		C_2_4-1275265	65.65		C_2_3-993148	81.25		C26-5272011	74.86		U3813-10289	56.405		C6-5710221	51.68		C17-8182976	94.66
C10-6643467	52.195		C16-747845	61.02					C22-4211806	82.595		U0343-512785	57.54		C4-5292571	66.295		C11-4922939	48.475		C_2_4-1277083	65.65		C_2_3-994194	81.25		C26-5274317	74.86		U5063-8172	56.405		C6-5712624	51.68		C17-8188650	94.66
C10-6649577	52.195		C16-749301	61.02					C22-4215345	82.595		U0503-9469	57.54		C4-5294493	66.295		C11-4924039	48.475		C_2_4-1277329	65.65		C_2_3-996677	81.25		C26-5278309	74.86		U5063-9979	56.405		C6-5712949	51.68		C17-8190286	94.66
C10-6651047	52.195		C16-750228	61.02					C22-4217874	82.595		U0337-30169	57.955		C4-5294804	66.295		C11-4925333	48.475		C_2_4-1278262	65.65		C_2_3-996982	81.25		C26-5345315	74.86		U5063-14575	56.405		C6-5715969	51.68		C17-8190924	94.66
C10-6753683	52.195		C16-751785	61.02					C22-4218233	82.595		U2500-60039	57.955		C4-5295693	66.295		C11-4925453	48.475		C_2_4-1279709	65.65		C_2_3-1000370	81.25		C26-5366026	74.86		U5063-14920	56.405		C6-5717375	51.68		C17-8191529	94.66
C10-6765060	52.195		C16-754972	61.02					C22-4218829	82.595		U3103-40111	57.955		C4-5295916	66.295		C11-4926897	48.475		C_2_4-1282117	65.65		C_2_3-1000925	81.25		C26-5367123	74.86		U5063-15055	56.405		C6-5718156	51.68		C17-8192241	94.66
C10-6606484	53.025		C16-755397	61.02					C22-4220151	82.595		U3103-53196	57.955		C4-5296350	66.295		C11-4927161	48.475		C_2_4-1289939	65.65		C_2_3-1002399	81.25		C26-5385579	74.86		U5063-17575	56.405		C6-5718359	51.68		C17-8193087	94.66
C10-6617742	53.025		C16-607749	61.44					C22-4221281	82.595		C16-5141986	59.205		C4-5296754	66.295		C11-4930649	48.475		C_2_4-1290407	65.65		C_2_3-1003015	81.25		C26-5385976	74.86		U5063-29527	56.405		C6-5719096	51.68		C17-8063524	95.08
C10-6622035	53.025		C16-609192	61.44					C22-4224431	82.595		C16-5150541	59.205		C4-5297152	66.295		C11-4931687	48.475		C_2_4-1290897	65.65		C_2_3-1004837	81.25		C26-5386912	74.86		U5063-31118	56.405		C6-5720998	51.68		C17-8065147	95.08
C10-6630458	53.025		C16-764678	61.44					C22-4224588	82.595		C16-5151251	59.205		C4-5302162	66.295		C11-4934784	48.475		C_2_4-1291995	65.65		C_2_3-1005246	81.25		C12-10812308	75.28		U5063-32098	56.405		C6-5722390	51.68		C17-8095013	95.08
C10-6513627	53.445		C16-766192	61.44					C22-4245435	82.595		C16-5153490	59.205		C4-5310572	66.295		C11-4940181	48.475		C_2_4-1294949	65.65		C_2_3-1006864	81.25		C12-10848868	75.28		U5063-35391	56.405		C6-5722500	51.68		C17-8118674	95.08
C10-6561036	53.445		C16-771913	61.44					C22-4245651	82.595		C16-5153658	59.205		C4-5312067	66.295		C11-4943003	48.475		C_2_4-1296994	65.65		C_2_3-1009074	81.25		C12-10850118	75.28		U5063-37222	56.405		C6-5722625	51.68		C17-8121080	95.08
C10-6537880	53.86		C16-772972	61.44					C22-4247399	82.595		C16-5154548	59.205		C4-5316315	66.295		C11-4945468	48.475		C_2_4-1298628	65.65		C_2_3-1010304	81.25		C12-10935079	75.28		U5063-43022	56.405		C6-5723136	51.68		C17-8124983	95.08
C10-6547207	53.86		C16-773245	61.44					C22-4249824	82.595		C16-5154804	59.205		C4-5317428	66.295		C11-4948577	48.475		C_2_4-1300270	65.65		C_2_3-1011468	81.25		C12-10935585	75.28		U5063-47868	56.405		C6-5725101	51.68		C17-8125580	95.08
C10-6559225	53.86		C16-774397	61.44					C22-4250028	82.595		C16-5155389	59.205		C4-5323287	66.295		C11-4950871	48.475		C_2_4-1302648	65.65		C_2_3-1011775	81.25		C12-10935747	75.28		U5063-49230	56.405		C6-5725778	51.68		C17-8135458	95.08
C10-6578998	53.86		C16-774823	61.44					C22-4250687	82.595		C16-5155849	59.205		C4-5325598	66.295		C11-4952125	48.475		C_2_4-1302910	65.65		C_2_3-1013768	81.25		C12-10936270	75.28		U5063-49651	56.405		C6-5726251	51.68		C17-8042982	95.495
C10-6587403	53.86		C16-775440	61.44					C22-4253515	82.595		C16-5156137	59.205		C4-5326026	66.295		C11-4952650	48.475		C_2_4-1304355	65.65		C_2_3-1015495	81.25		C12-11249623	75.28		U5063-54217	56.405		C6-5726376	51.68		C17-7859193	95.915
C10-6461728	54.275		C16-782298	61.44					C22-4255834	82.595		C16-5156828	59.205		C4-5328606	66.295		C11-4953701	48.475		C_2_4-1308108	65.65		C_2_3-1016189	81.25		C12-11249869	75.28		U5063-54989	56.405		C6-5726804	51.68		C17-7887617	95.915
C10-6474073	54.275		C16-792187	61.44					C22-4257744	82.595		C16-5158892	59.205		C4-5340633	66.295		C11-4956589	48.475		C_2_4-1308493	65.65		C_2_3-1016601	81.25		C12-11250085	75.28		U5063-55908	56.405		C6-5727104	51.68		C17-7891145	95.915
C10-6378650	54.695		C16-796869	61.44					C22-4258140	82.595		C16-5177921	59.205		C4-5342111	66.295		C11-4959980	48.475		C_2_4-1309104	65.65		C_2_3-1017083	81.25		C12-11250492	75.28		U5063-57015	56.405		C6-5728491	51.68		C17-7975615	95.915
C10-6380958	54.695		C16-797318	61.44					C22-4259950	82.595		C16-5181462	59.205		C4-5345193	66.295		C11-4960867	48.475		C_2_4-1310889	65.65		C_2_3-1022714	81.25		C26-5387629	75.28		U5063-57412	56.405		C6-5729460	51.68		C17-7983013	95.915
C10-6415924	54.695		C16-802035	61.44					C22-4263652	82.595		C16-5182101	59.205		C4-5352144	66.295		C11-4961695	48.475		C_2_4-1313175	65.65		C_2_3-1025435	81.25		C26-5387825	75.28		U5063-57891	56.405		C6-5731672	51.68		C17-7985430	95.915
C10-6308621	55.11		C16-802555	61.44					C22-4266098	82.595		C16-5182289	59.205		C4-5352413	66.295		C11-4962495	48.475		C_2_4-1317802	65.65		C_2_3-1026317	81.25		C26-5388116	75.28		U5063-59950	56.405		C6-5733480	51.68		C17-8013775	95.915
C10-6353200	55.11		C16-810598	61.855					C22-4269778	82.595		C16-5183067	59.205		C4-5352770	66.295		C11-4963101	48.475		C_2_4-1319927	65.65		C_2_3-1030273	81.25		C26-5388220	75.28		U5063-61473	56.405		C6-5734113	51.68		C17-8015936	95.915
C10-6215563	55.525		C16-813844	61.855					C22-4271750	82.595		C16-5212606	60.035		C4-5352891	66.295		C11-4964010	48.475		C_2_4-1322308	65.65		C_2_3-1030649	81.25		C12-10550770	75.695		U5063-70014	56.405		C6-5734443	51.68		C17-8019543	95.915
C10-6251990	55.525		C16-814638	61.855					C22-4276207	82.595		C16-5291752	60.035		C4-5353030	66.295		C11-4964786	48.475		C_2_4-1325928	65.65		C_2_3-1030845	81.25		C12-10577035	75.695		U5664-6419	56.405		C6-5734649	51.68		C17-8019752	95.915
C10-6304269	55.525		C16-816320	61.855					C22-4277397	82.595		C16-5294270	60.035		C4-5363041	66.295		C11-4965006	48.475		C_2_4-1329539	65.65		C_2_3-1031313	81.25		C12-10589389	75.695		U2661-6043	56.82		C6-5735006	51.68		C17-7779866	97.165
C10-6206113	55.94		C16-818630	61.855					C22-4288709	82.595		C16-5298882	60.035		C4-5373912	66.295		C11-4965951	48.475		C_2_4-1330261	65.65		C_2_3-1033458	81.25		C12-10608922	75.695		U2662-11271	56.82		C6-5735248	51.68		C17-7802042	97.165
C10-6189337	56.36		C16-819992	61.855					C22-4289857	82.595		C16-5327016	60.45		C4-5375192	66.295		C11-4968314	48.475		C_2_4-1332229	65.65		C_2_3-1034138	81.25		C12-10625453	75.695		U2765-10535	56.82		C6-5735451	51.68		C17-7810915	97.165
C10-6152881	56.78		C16-820206	61.855					C22-4291625	82.595		C16-5512969	63.38		C4-5375317	66.295		C11-4968495	48.475		C_2_4-1334626	65.65		C_2_3-1035206	81.25		C12-10626270	75.695		U2808-4441	56.82		C6-5735768	51.68		C17-7723111	98.83
C10-6153110	56.78		C16-820399	61.855					C22-4291956	82.595		C16-6032967	64.21		C4-5375783	66.295		C11-4970382	48.475		C_2_4-1336029	65.65		C_2_3-1035620	81.25		C12-10627392	75.695		U2808-9376	56.82		C6-5735995	51.68		C17-7631693	99.245
C10-6172782	56.78		C16-821154	61.855					C22-4293230	82.595		C16-6037410	64.21		C4-5382768	66.295		C11-4970714	48.475		C_2_4-1338212	65.65		C_2_3-1036704	81.25		C12-10627805	75.695		U0330-65834	57.24		C6-5736317	51.68		C17-7674486	99.245
C10-6172966	56.78		C16-821880	61.855					C22-4293438	82.595		C16-6026501	64.625		C4-5385265	66.295		C11-4972771	48.475		C_2_4-1341019	65.65		C_2_3-1037569	81.25		C12-10628706	75.695		U1145-10654	57.24		C6-5737354	51.68		C17-7678289	99.245
C10-6175887	56.78		C16-822004	61.855					C22-4298293	82.595		C16-5950001	65.045		C4-5386330	66.295		C11-4973276	48.475		C_2_4-1345941	65.65		C_2_3-1038568	81.25		C12-10629579	75.695		U2584-5279	57.24		C6-5737522	51.68		C17-7680237	99.245
C10-6176781	56.78		C16-822391	61.855					C22-4305324	82.595		C16-5951072	65.045		C4-5387648	66.295		C11-4973453	48.475		C_2_4-1347048	65.65		C_2_3-1039769	81.25		C12-10630067	75.695		U2727-13311	57.24		C6-5743041	51.68		C17-7671333	99.665
C10-6177458	56.78		C16-823763	61.855					C22-4311142	82.595		C16-5978949	65.045		C4-5391049	66.295		C11-4976955	48.475		C_2_4-1349186	65.65		C_2_3-1040110	81.25		C12-10630735	75.695		C39-2245349	57.66		C6-5745731	51.68		C17-5005951	106.385
C10-6177938	56.78		C16-824134	61.855					C22-4315553	82.595		C24-2159401	70.06		C4-5393656	66.295		C11-4980147	48.475		C_2_4-1350806	65.65		C_2_3-1046098	81.25		C12-10631069	75.695		U4143-2351767	57.66		C6-5746955	51.68		C17-5000343	106.8
C10-6179203	56.78		C16-827552	61.855					C22-4330843	82.595		C24-2177084	70.06		C4-5394429	66.295		C11-4991029	48.475		C_2_4-1352813	65.65		C_2_3-1046989	81.25		C12-10631973	75.695		U4143-2353169	57.66		C6-5747603	51.68		C17-4964507	107.22
C10-6181300	56.78		C16-830190	61.855					C22-4333598	82.595		C24-2181625	70.06		C4-5396226	66.295		C11-4992106	48.475		C_2_4-1355116	65.65		C_2_3-1048171	81.25		C12-10633441	75.695		U1145-28402	58.075		C6-5748017	51.68		C17-3802055	112.25
C10-6183072	56.78		C16-830439	61.855					C22-4334902	82.595		C24-2018472	71.735		C4-5396364	66.295		C11-4993246	48.475		C_2_4-1362533	65.65		C_2_3-1048598	81.25		C12-10634092	75.695		U4143-2233410	58.075		C6-5770817	51.68		C17-3803003	113.085
C10-6083085	57.195		C16-831596	61.855					C22-4335713	82.595		C24-2030650	71.735		C4-5397655	66.295		C11-4993352	48.475		C_2_4-1363484	65.65		C_2_3-1050061	81.25		C12-10634422	75.695		U4143-2234499	58.075		C6-5771397	51.68		C17-3803269	113.085
C10-5633540	59.695		C16-832054	61.855					C22-4336301	82.595		C24-1991176	72.15		C4-5401833	66.295		C11-4994935	48.475		C_2_4-1365897	65.65		C_2_3-1052560	81.25		C12-10635684	75.695		U4143-2235761	58.075		C6-5771623	51.68		C17-3803799	113.5
C10-5633890	59.695		C16-834836	61.855					C22-4340825	82.595		C24-1977798	72.565		C4-5403337	66.295		C11-4996530	48.475		C_2_4-1368942	65.65		C_2_3-1054562	81.25		C12-10636790	75.695		U4143-2236687	58.075		C6-5773704	51.68		C17-3804069	113.5
C10-5634725	59.695		C16-835762	61.855					C22-4343242	82.595		C24-1849084	73.395		C4-5405687	66.295		C11-4998499	48.475		C_2_4-1369574	65.65		C_2_3-1054768	81.25		C12-10638116	75.695		U4143-2238420	58.075		C6-5776240	51.68		C17-3804221	113.5
C10-5514368	60.11		C16-836062	61.855					C22-4349250	82.595		C24-1884226	73.395		C4-5408653	66.295		C11-4998900	48.475		C_2_4-1370716	65.65		C_2_3-1055464	81.25		C12-10638648	75.695		U4143-2239518	58.075		C6-5778412	51.68		C17-3829573	113.915
C10-5514977	60.11		C16-838932	61.855					C22-4365412	82.595		C24-1924263	73.395		C4-5409380	66.295		C11-4999223	48.475		C_2_4-1370947	65.65		C_2_3-1055865	81.25		C12-10642159	75.695		U4143-2253602	58.075		C6-5782327	51.68		C17-3831070	113.915
C10-5515774	60.11		C16-839436	61.855					C22-4366164	82.595		C24-1810410	73.815		C4-5416015	66.295		C11-4999831	48.475		C_2_4-1373000	65.65		C_2_3-1059783	81.25		C12-10657158	75.695		U4143-2255744	58.075		C6-5790674	51.68		C17-3776628	115.165
C10-5518434	60.11		C16-840139	61.855					C22-4366553	82.595		C24-1760072	74.235		C4-5417110	66.295		C11-5001463	48.475		C_2_4-1376131	65.65		C_2_3-1062488	81.25		C12-10673945	75.695		U4143-2265679	58.075		C6-5792181	51.68		C17-3814426	115.585
C10-5518653	60.11		C16-840511	61.855					C22-4367354	82.595		C24-1694366	75.48		C4-5419569	66.295		C11-5002744	48.475		C_2_4-1380428	65.65		C_2_3-1063147	81.25		C12-10675041	75.695		U4143-2266056	58.075		C6-5800815	51.68		C17-3815270	115.585
C10-5522207	60.11		C16-841783	61.855					C22-4370689	82.595		C24-1699656	75.48		C4-5420214	66.295		C11-5004807	48.475		C_2_4-1380995	65.65		C_2_3-1064143	81.25		C12-10676987	75.695		U4143-2267524	58.075		C6-5801737	51.68		C17-3815634	115.585
C10-5522974	60.11		C16-842532	61.855					C22-4370940	82.595		C24-1733778	75.48		C4-5422698	66.295		C11-5006169	48.475		C_2_4-1382522	65.65		C_2_3-1064718	81.25		C12-10680397	75.695		U4143-2268802	58.075		C6-5802541	51.68		C17-3816104	115.585
C10-5523822	60.11		C16-843738	61.855					C22-4371427	82.595		C24-1693446	75.895		C4-5423638	66.295		C11-5011634	48.475		C_2_4-1384829	65.65		C_2_3-1065481	81.25		C12-10681787	75.695		U4143-2269210	58.075		C6-5805291	51.68		C17-3816658	116.42
C10-5524128	60.11		C16-847331	61.855					C22-4371977	82.595		C24-1605293	76.315		C4-5424488	66.295		C11-5012551	48.475		C_2_4-1385142	65.65		C_2_3-1066608	81.25		C12-10682136	75.695		U4143-2270425	58.075		C6-5809540	51.68		C17-3817191	116.42
C10-5525320	60.11		C16-849966	61.855					C22-4373754	82.595		C24-1630724	76.315		C4-5444828	66.295		C11-5012927	48.475		C_2_4-1390477	65.65		C_2_3-1066888	81.25		C12-10682924	75.695		U4143-2272969	58.075		C6-5809759	51.68		C17-3764960	117.255
C10-5528923	60.11		C16-854501	61.855					C22-4374099	82.595		C24-1668966	76.315		C4-5448135	66.295		C11-5014016	48.475		C_2_4-1391400	65.65		C_2_3-1067231	81.25		C12-10683667	75.695		U4143-2263976	58.49		C6-5810833	51.68		C17-3765119	117.255
C10-5539945	60.11		C16-855280	61.855					C22-4374519	82.595		C24-1672667	76.315		C4-5448322	66.295		C11-5016363	48.475		C_2_4-1392485	65.65		C_2_3-1068352	81.25		C12-10684768	75.695		U2822-12327	60.575		C6-5816149	51.68		C17-3765353	117.255
C10-5542910	60.11		C16-856816	61.855					C22-4376479	82.595		C24-1673332	76.315		C4-5449714	66.295		C11-5017349	48.475		C_2_4-1392776	65.65		C_2_3-1069298	81.25		C12-10685203	75.695		U4143-1868787	60.575		C6-5818055	51.68		C17-3755926	118.085
C10-5544516	60.11		C16-857275	61.855					C22-4376997	82.595		C24-1681573	76.315		C4-5451181	66.295		C11-5018570	48.475		C_2_4-1400203	65.65		C_2_3-1070591	81.25		C12-10685890	75.695		U4143-1883560	60.575		C6-5822987	51.68		C17-3757247	118.085
C10-5547702	60.11		C16-858065	61.855					C22-4378812	82.595		C24-1518224	76.73		C4-5451917	66.295		C11-5019731	48.475		C_2_4-1415179	65.65		C_2_3-1073267	81.25		C12-10686387	75.695		U4143-1888379	60.575		C6-5825089	51.68		C17-3758327	118.085
C10-5569570	60.11		C16-858515	61.855					C22-4380232	82.595		C24-1519620	76.73		C4-5452814	66.295		C11-5024343	48.475		C_2_4-1418315	65.65		C_2_3-1075455	81.25		C12-10688128	75.695		U4143-1901772	60.575		C6-5828133	51.68		C17-3760663	118.085
C10-5572659	60.11		C16-858977	61.855					C22-4386994	82.595		C24-1527670	76.73		C4-5455365	66.295		C11-5025186	48.475		C_2_4-1421553	65.65		C_2_3-1078545	81.25		C12-10688756	75.695		U4143-1903067	60.575		C6-5829753	51.68		C17-3762734	118.085
C10-5573163	60.11		C16-860728	61.855					C22-4394695	82.595		C24-1553553	76.73		C4-5458085	66.295		C11-5026395	48.475		C_2_4-1422927	65.65		C_2_3-1079848	81.25		C12-10690484	75.695		U4143-1905555	60.575		C6-5833155	51.68		C17-3763064	118.085
C10-5575698	60.11		C16-861791	61.855					C22-4397198	82.595		C24-1589539	76.73		C4-5462917	66.295		C11-5026969	48.475		C_2_4-1423410	65.65		C_2_3-1084130	81.25		C12-10701386	75.695		U4143-1906680	60.575		C6-5842039	51.68		C17-3764785	118.085
C10-5577840	60.11		C16-862511	61.855					C22-4399110	82.595		C24-1327960	77.98		C4-5466162	66.295		C11-5028600	48.475		C_2_4-1424407	65.65		C_2_3-1087892	81.25		C12-10702999	75.695		U4143-1907303	60.575		C6-5845258	51.68		C17-3777106	118.5
C10-5580456	60.11		C16-864095	61.855					C22-4400280	82.595		C24-1345543	77.98		C4-5478724	66.295		C11-5030186	48.475		C_2_4-1424789	65.65		C_2_3-1089614	81.25		C12-10704297	75.695		U4143-1912179	60.575		C6-5865187	51.68		C17-3777346	118.5
C10-5583033	60.11		C16-868387	61.855					C22-4413423	82.595		C24-1475843	78.4		C4-5300185	66.71		C11-5033878	48.475		C_2_4-1425493	65.65		C_2_3-1093661	81.25		C12-10707090	75.695		U4143-1915643	60.575		C6-5865292	51.68		C17-3750045	118.92
C10-5585335	60.11		C16-870014	61.855					C22-4415190	82.595		C24-1477110	78.4		C4-5491979	66.71		C11-5156464	48.475		C_2_4-1432632	65.65		C_2_3-1100259	81.25		C12-10709117	75.695		U4143-1928493	60.575		C6-5900329	51.68		C17-3750726	118.92
C10-5589135	60.11		C16-873502	61.855					C22-4417070	82.595		C24-1486111	78.4		C4-5513585	66.71		C11-5157628	48.475		C_2_4-1443552	65.65		C_2_3-1101065	81.25		C12-10712934	75.695		U4143-1929031	60.575		C6-5902217	51.68		C17-3751324	118.92
C10-5589782	60.11		C16-874926	61.855					C22-4418730	82.595		C24-1489368	78.4		C4-5529812	66.71		C11-5205962	48.475		C_2_4-1443944	65.65		C_2_3-1101380	81.25		C12-10717282	75.695		U4143-1929987	60.575		C6-5905442	51.68		C17-3765900	118.92
C10-5591959	60.11		C16-875419	61.855					C22-4421609	82.595		C24-1494714	78.4		C4-5541196	66.71		C11-5206718	48.475		C_2_4-1446762	65.65		C_2_3-1102470	81.25		C12-10719297	75.695		U4143-1930720	60.575		C6-5914235	51.68		C17-3766126	118.92
C10-5592263	60.11		C16-876241	61.855					C22-4423276	82.595		C24-1265917	78.815		C4-5543985	66.71		C11-5034075	48.895		C_2_4-1447281	65.65		C_2_3-1103144	81.25		C12-10724369	75.695		U4143-1932370	60.575		C6-5914688	51.68		C17-3766356	118.92
C10-5601766	60.11		C16-876358	61.855					C22-4425063	82.595		C24-1268162	78.815		C4-5544198	66.71		C11-5034990	48.895		C_2_4-1447978	65.65		C_2_3-1103684	81.25		C12-10727361	75.695		U4143-1935295	60.575		C6-5917693	51.68		C17-3766614	118.92
C10-5604291	60.11		C16-876697	61.855					C22-4434120	82.595		C24-1274278	78.815		C4-5545350	66.71		C11-5037629	48.895		C_2_4-1448320	65.65		C_2_3-1104442	81.25		C12-10735336	75.695		U4143-1936268	60.575		C6-5917935	51.68		C17-3773311	118.92
C10-5606774	60.11		C16-877006	61.855					C22-4441248	82.595		C24-1280745	78.815		C4-5547075	66.71		C11-5037923	48.895		C_2_4-1450769	65.65		C_2_3-1105225	81.25		C12-10741645	75.695		U4143-1938682	60.575		C6-5943907	51.68		C17-3773419	118.92
C10-5607920	60.11		C16-878334	61.855					C22-4443985	82.595		C24-1304192	78.815		C4-5551078	66.71		C11-5041181	48.895		C_2_4-1458213	65.65		C_2_3-1105387	81.25		C12-10760880	75.695		U4143-1939776	60.575		C6-5945506	51.68		C17-3773764	118.92
C10-5609265	60.11		C16-880612	61.855					C22-4444872	82.595		C24-1322163	78.815		C4-5552155	66.71		C11-5049272	48.895		C_2_4-1459311	65.65		C_2_3-1106243	81.25		C12-10762850	75.695		U4143-1946285	60.575		C6-5954796	51.68		C17-3773999	118.92
C10-5618398	60.11		C16-890668	61.855					C22-4446647	82.595		C24-1322930	78.815		C4-5555094	66.71		C11-5058587	48.895		C_2_4-1463624	65.65		C_2_3-1107584	81.25		C12-10763569	75.695		U4143-1947835	60.575		C6-5957193	51.68		C17-3775571	118.92
C10-5621375	60.11		C16-891990	61.855					C22-4452828	82.595		C24-1237976	79.235		C4-5555547	67.13		C11-5063955	48.895		C_2_4-1464590	65.65		C_2_3-1107904	81.25		C12-10777271	75.695		U4143-1948173	60.575		C6-5958666	51.68		C17-3775787	118.92
C10-5623037	60.11		C16-893073	61.855					C22-4453652	82.595		C24-1166152	79.65		C4-5556946	67.13		C11-5066308	48.895		C_2_4-1464884	65.65		C_2_3-1108098	81.25		C12-10778151	75.695		U4143-2049602	60.575		C6-5958935	51.68		C17-3778329	118.92
C10-5623834	60.11		C16-893648	61.855					C22-4454634	82.595		C24-1220280	79.65		C4-5559280	67.13		C11-5068093	48.895		C_2_4-1466505	65.65		C_2_3-1108304	81.25		C12-10779029	75.695		U4143-2050034	60.575		C6-5960835	51.68		C17-3780236	118.92
C10-5624638	60.11		C16-894373	61.855					C22-4456112	82.595		C24-1230145	79.65		C4-5562392	67.13		C11-5068983	48.895		C_2_4-1469627	65.65		C_2_3-1108427	81.25		C12-10782674	75.695		U4143-2050774	60.575		C6-5963159	51.68		C17-3781202	118.92
C10-5625146	60.11		C16-894994	61.855					C22-4459875	82.595		C24-1101362	80.07		C4-5564525	67.13		C11-5085768	48.895		C_2_4-1471801	65.65		C_2_3-1108756	81.25		C12-10784669	75.695		U4143-2053828	60.575		C6-5963597	51.68		C17-3781587	118.92
C10-5626979	60.11		C16-897655	61.855					C22-4461536	82.595		C24-1106073	80.07		C4-5565971	67.13		C11-5086329	48.895		C_2_4-1472297	65.65		C_2_3-1111211	81.25		C12-10785343	75.695		U4143-2055708	60.575		C6-5965721	51.68		C17-3781947	118.92
C10-5627365	60.11		C16-898822	61.855					C22-4463289	82.595		C24-1117509	80.07		C4-5568372	67.13		C11-5087814	48.895		C_2_4-1472923	65.65		C_2_3-1116772	81.25		C12-10786828	75.695		U4143-2056905	60.575		C6-5967521	51.68		C17-3782108	118.92
C10-5628094	60.11		C16-900817	61.855					C22-4463941	82.595		C24-1084246	80.485		C4-5568604	67.13		C11-5088472	48.895		C_2_4-1474540	65.65		C_2_3-1121563	81.25		C12-10790179	75.695		U4143-2059829	60.575		C6-5968317	51.68		C17-3783336	118.92
C10-5630515	60.11		C16-903084	61.855					C22-4464684	82.595		C24-1080540	80.9		C4-5569511	67.13		C11-5097411	48.895		C_2_4-1479769	65.65		C_2_3-1161516	81.25		C12-10791811	75.695		U4143-2061015	60.575		C6-5968734	51.68		C17-3783857	118.92
C10-5631013	60.11		C16-903837	61.855					C22-4465216	82.595		C24-1002545	81.32		C4-5570245	67.13		C11-5097572	48.895		C_2_4-1480598	65.65		C_2_3-1186778	81.25		C12-10794736	75.695		U4143-2061579	60.575		C6-5973865	51.68		C17-3784184	118.92
C10-5631380	60.11		C16-904257	61.855					C22-4465597	82.595		C24-1025936	81.32		C4-5571646	67.13		C11-5099172	48.895		C_2_4-1483763	65.65		C_2_3-840752	82.08		C12-10795052	75.695		U4143-2063798	60.575		C6-5974865	51.68		C17-3784286	118.92
C10-5632154	60.11		C16-905224	61.855					C22-4466533	82.595		C24-1051050	81.32		C4-5572020	67.13		C11-5100111	48.895		C_2_4-1484983	65.65		C_2_3-924878	82.08		C12-10795573	75.695		U4143-2065990	60.575		C6-5975175	51.68		C17-3784576	118.92
C10-5632690	60.11		C16-905408	61.855					C22-4471349	82.595		C24-1058744	81.32		C4-5572487	67.13		C11-5100664	48.895		C_2_4-1486740	65.65		U1224-6262	82.91		C12-10795814	75.695		U4143-2066714	60.575		C6-5977470	51.68		C17-3785276	118.92
C10-5635764	60.11		C16-908197	61.855					C22-4473192	82.595		C24-1059229	81.32		C4-5573065	67.13		C11-5101212	48.895		C_2_4-1487861	65.65		C_2_3-666703	83.75		C12-10796273	75.695		U4143-2068137	60.575		U0013-63918	51.68		C17-3786491	118.92
C10-5636498	60.11		C16-909726	61.855					C32-79	82.595		C24-939716	81.735		C4-5573469	67.13		C11-5103389	48.895		C_2_4-1488769	65.65		C_2_3-697493	83.75		C12-10797513	75.695		U4143-2074468	60.575		U0013-64232	51.68		C17-3786679	118.92
C10-5637747	60.11		C16-910177	61.855					C32-529	82.595		C24-967226	81.735		C4-5573763	67.13		C11-5104633	48.895		C_2_4-1490379	65.65		C_2_3-737999	83.75		C12-10802949	75.695		U4143-2075738	60.575		U0013-80226	51.68		C17-3788183	118.92
C10-5638181	60.11		C16-911705	61.855					C32-932	82.595		C24-898382	82.155		C4-5576691	67.13		C11-5106973	48.895		C_2_4-1490563	65.65		C_2_3-756501	83.75		C12-10803856	75.695		U4143-2088133	60.575		U0013-80787	51.68		C17-3789188	118.92
C10-5638531	60.11		C16-915154	61.855					C32-1708	82.595		C24-903661	82.155		C4-5577299	67.13		C11-5107505	48.895		C_2_4-1492121	65.65		C_2_3-775248	83.75		C12-10805727	75.695		U4143-2093979	60.575		U0013-83260	51.68		C17-3789580	118.92
C10-5639352	60.11		C16-917668	61.855					C32-2058	82.595		C24-920663	82.155		C4-5581852	67.13		C11-5112647	48.895		C_2_4-1495799	65.65		C_2_3-787320	83.75		C12-10532815	76.115		U4143-2099227	60.575		U0013-87661	51.68		C17-3790412	118.92
C10-5639710	60.11		C16-919351	61.855					C32-2366	82.595		C24-825462	82.985		C4-5586940	67.13		C11-5114486	48.895		C_2_4-1496184	65.65		U0945-20492	83.75		C12-10714526	76.115		U4143-1817775	60.99		U0013-88004	51.68		C17-3792191	118.92
C10-5640753	60.11		C16-919546	61.855					C32-8884	82.595		C24-841594	82.985		C4-5599937	67.13		C11-5115845	48.895		C_2_4-1496387	65.65		U3018-74080	83.75		C12-10716372	76.115		U4143-1830096	60.99		U0013-88313	51.68		C17-3798497	118.92
C10-5640965	60.11		C16-920087	61.855					C32-11713	82.595		C24-889867	82.985		C4-5600417	67.13		C11-5119639	48.895		C_2_4-1497177	65.65		C_2_3-11604	84.58		C12-10518787	76.535		U4143-1830755	60.99		C6-5808129	52.095		C17-3799070	118.92
C10-5641232	60.11		C16-920804	61.855					C32-29378	82.595		C24-652012	84.235		C4-5600768	67.13		C11-5141953	48.895		C_2_4-1498274	65.65		C_2_3-24087	84.58		C12-10493281	76.95		U4143-1831005	60.99		C6-6062129	52.515		C17-3800410	118.92
C10-5642219	60.11		C16-921220	61.855					C32-31602	82.595		C24-620701	85.07		C4-5603150	67.13		C11-5144848	48.895		C_2_4-1498661	65.65		C_2_3-32058	84.58		C12-10280295	77.365		U4143-1836846	60.99		C6-6064486	52.515		C17-3800895	118.92
C10-5642883	60.11		C16-921964	61.855					C32-31866	82.595		C24-621913	85.07		C4-5604202	67.545		C11-5146772	48.895		C_2_4-1498783	65.65		C_2_3-38868	84.58		C12-10332130	77.365		U4143-1838372	60.99		C6-6065123	52.515		C17-3801045	118.92
C10-5647585	60.11		C16-922366	61.855					C32-33061	82.595		C24-624514	85.07		C4-5604781	67.545		C11-5147780	48.895		C_2_4-1499099	65.65		C_2_3-48221	84.58		C12-10335333	77.365		U4143-1842320	60.99		C6-6065316	52.515		C17-3801339	118.92
C10-5648084	60.11		C16-923127	61.855					C32-34295	82.595		C37-574272	96.665		C4-5607971	67.545		C11-5148243	48.895		C_2_4-1499970	65.65		C_2_3-50570	84.58		C12-10342851	77.365		U4143-1842525	60.99		C6-6065559	52.515		C17-3804444	118.92
C10-5650685	60.11		C16-926616	61.855					C32-41212	82.595		C37-654327	96.665		C4-5611256	67.545		C11-5149640	48.895		C_2_4-1500101	65.65		C_2_3-51648	84.58		C12-10352472	77.365		U4143-1843099	60.99		C6-6066051	52.515		C17-3807404	118.92
C10-5650988	60.11		C16-929457	61.855					C32-44930	82.595		C37-43602	97.08		C4-5615713	67.545		C11-5149865	48.895		C_2_4-1500357	65.65		C_2_3-63911	84.58		C12-10362866	77.365		U4143-1844055	60.99		C6-6066240	52.515		C17-3808275	118.92
C10-5651294	60.11		C16-930694	61.855					C32-47589	82.595		C37-314286	97.08		C4-5616604	67.545		C11-5150314	48.895		C_2_4-1500716	65.65		C_2_3-89112	84.58		C12-10363581	77.365		U4143-1844596	60.99		C6-6066612	52.515		C17-3808537	118.92
C10-5651556	60.11		C16-930953	61.855					C32-64535	82.595		C37-314597	97.08		C4-5618799	67.545		C11-5152794	48.895		C_2_4-1503883	65.65		C_2_3-133586	84.58		C12-10366218	77.365		U4143-1853752	60.99		C6-6066995	52.515		C17-3811044	118.92
C10-5651928	60.11		C16-934576	61.855					C32-66307	82.595		C37-668023	97.08		C4-5635745	67.545		C11-5159635	48.895		C_2_4-1510399	65.65		C_2_3-145772	84.58		C12-10400287	77.365		U4143-1855392	60.99		C6-6067945	52.515		C17-3813709	118.92
C10-5653410	60.11		C16-935491	61.855					C32-74889	82.595		C37-562650	97.495		C4-5646946	67.545		C11-5164110	48.895		C_2_4-1512621	65.65		C_2_3-169415	84.58		C12-10409921	77.365		U4143-1856024	60.99		C6-6068334	52.515		C17-3820008	118.92
C10-5653927	60.11		C16-936441	61.855					C32-78400	82.595		C37-563204	97.495		C4-5647436	67.545		C11-5165388	48.895		C_2_4-1514357	65.65		C_2_3-255182	84.58		C12-10456198	77.365		U4143-1858957	60.99		C6-6068552	52.515		C17-3820140	118.92
C10-5654385	60.11		C16-937681	61.855					C32-82451	82.595		C37-646106	97.495		C4-5647647	67.545		C11-5167403	48.895		C_2_4-1515936	65.65		C_2_3-272370	84.58		C12-10228386	77.785		U4143-1860029	60.99		C6-6079261	52.515		C17-3822239	118.92
C10-5655049	60.11		C16-940481	61.855					C32-85010	82.595		C37-656102	97.495		C4-5652332	67.545		C11-5168402	48.895		C_2_4-1516635	65.65		C_2_3-437848	84.58		C12-10232896	77.785		U4143-1861365	60.99		C6-6081963	52.515		C17-3824648	118.92
C10-5657241	60.11		C16-941137	61.855					C32-85350	82.595		C37-656916	97.495		C4-5661107	67.545		C11-5168671	48.895		C_2_4-1516829	65.65		C_2_3-455508	84.58		C12-10276562	77.785		U4143-1863032	60.99		C6-6097016	52.515		C17-3826995	118.92
C10-5662765	60.11		C16-943113	61.855					C32-86429	82.595		C37-657040	97.495		C4-5661232	67.545		C11-5168938	48.895		C_2_4-1517598	65.65		C_2_3-490071	84.58		C12-10018596	79.03		U4143-1863456	60.99		C6-6097630	52.515		C17-3831175	118.92
C10-5667540	60.11		C16-943601	61.855					C32-86758	82.595		C37-658780	97.495		C4-5666577	67.545		C11-5169422	48.895		C_2_4-1518225	65.65		C_2_3-566162	84.58		C12-10030425	79.03		U4143-1864021	60.99		C6-6099465	52.515		C17-3850873	118.92
C10-5675924	60.11		C16-944315	61.855					C32-87435	82.595		C37-659091	97.495		C4-5670017	67.545		C11-5169852	48.895		C_2_4-1518398	65.65		C_2_3-643675	84.58		C12-10083781	79.03		U4143-1864285	60.99		C6-6100447	52.515		C17-4072651	119.335
C10-5677303	60.11		C16-945044	61.855					C32-88425	82.595		C37-668198	97.495		C4-5681514	67.545		C11-5170838	48.895		C_2_4-1518826	65.65		U0168-22290	84.58		C12-10101392	79.03		U4143-1864533	60.99		C6-6101399	52.515		C17-4073731	119.335
C10-5678813	60.11		C16-949686	61.855					C32-91041	82.595		C37-547093	97.915		C4-5682586	67.545		C11-5179980	48.895		C_2_4-1523693	65.65		U0328-63997	84.58		C12-10127751	79.03		U4143-1840125	61.41		C6-6102015	52.515		C17-4074920	119.335
C10-5680602	60.11		C16-959757	61.855					C32-93697	82.595		C37-550975	97.915		C4-5682746	67.545		C11-5186435	48.895		C_2_4-1532170	65.65		U0540-8669	84.58		C12-10146960	79.03		U4143-1841916	61.41		C6-6123336	52.515		C17-4075701	119.335
C10-5680712	60.11		C16-960910	61.855					C32-96425	82.595		C37-552243	97.915		C4-5683730	67.545		C11-5187236	48.895		C_2_4-1534230	65.65		U0963-8019	84.58		C12-10167710	79.03		U4143-1845685	61.41		C6-6123825	52.515		C17-4076688	119.335
C10-5683086	60.11		C16-961983	61.855					C32-97344	82.595		C37-558756	97.915		C4-5686973	67.545		C11-5187506	48.895		C_2_4-1066963	66.07		U1480-11037	84.58		C12-10188208	79.03		U4143-1850376	61.41		C6-6125757	52.515		C17-4078182	119.335
C10-5684949	60.11		C16-963867	61.855					C32-97673	82.595		C37-565219	97.915		C4-5687379	67.545		C11-5188860	48.895		C_2_4-1074496	66.07		U2881-18568	84.58		C12-10200917	79.03		U4143-1850731	61.825		C6-6129565	52.515		C17-4082070	119.335
C10-5688333	60.11		C16-964394	61.855					C32-102928	82.595		C37-570070	97.915		C4-5689695	67.545		C11-5191422	48.895		C_2_4-1076292	66.07		U3381-20077	84.58		C12-9812388	79.45		U4143-1851763	61.825		C6-6131279	52.515		C17-4082840	119.335
C10-5690234	60.11		C16-964870	61.855					C32-104186	82.595		C37-572152	97.915		C4-5690642	67.545		C11-5192922	48.895		C_2_4-1078373	66.07		U3381-24381	84.58		C12-9822092	79.45		U4143-1508830	64.33		C6-6132756	52.515		C17-4442970	119.335
C10-5693270	60.11		C16-966887	61.855					C32-104616	82.595		C37-572821	97.915		C4-5692676	67.545		C11-5194366	48.895		C_2_4-1091864	66.07		U3455-28614	84.58		C12-9832825	79.45		U4143-1515039	64.33		C6-6140678	52.515		C17-4469111	119.335
C10-5693607	60.11		C16-968136	61.855					C32-105067	82.595		C37-573308	97.915		C4-5695850	67.545		C11-5194506	48.895		C_2_4-1094760	66.07		U3668-19663	84.58		C12-9841522	79.45		U4143-1431619	64.745		C6-6142785	52.515		C17-4495359	119.335
C10-5694988	60.11		C16-968417	61.855					C32-105572	82.595		C37-573490	97.915		C4-5699029	67.545		C11-5194819	48.895		C_2_4-1097485	66.07		U3879-59646	84.58		C12-9897309	79.45		U0103-4270	65.165		C6-6154656	52.515		C17-4499899	119.335
C10-5698401	60.11		C16-969020	61.855					C32-108434	82.595		C37-573932	97.915		C4-5699425	67.545		C11-5195240	48.895		C_2_4-1097626	66.07		U5276-12538	84.58		C12-10002318	79.45		U0103-6485	65.165		C6-6155355	52.515		C17-3562045	120.585
C10-5699280	60.11		C16-971166	61.855					C32-108683	82.595		C37-575911	97.915		C4-5700468	67.545		C11-5196176	48.895		C_2_4-1100334	66.07		C29-8113065	85.41		C12-10008464	79.45		U0103-6694	65.165		C6-6163374	52.515		C17-3620606	120.585
C10-5705648	60.11		C16-972983	61.855					C32-109912	82.595		C37-577242	97.915		C4-5701689	67.545		C11-5200923	48.895		C_2_4-1107065	66.07		U2526-19689	85.41		C12-10136652	80.28		U0103-23781	65.165		C6-6169574	52.515		C17-3621543	120.585
C10-5710214	60.11		C16-974221	61.855					C32-112366	82.595		C37-582886	97.915		C4-5702795	67.545		C11-5203564	48.895		C_2_4-1112108	66.07		U2552-19651	85.41		C12-10104985	80.7		U0103-24597	65.165		C6-6170547	52.515		C17-3621745	120.585
C10-5715512	60.11		C16-976314	61.855					C32-115073	82.595		C37-594528	97.915		C4-5704374	67.545		C11-5207425	48.895		C_2_4-1116653	66.07		U2684-19624	85.41		C12-10132460	80.7		U4143-1330178	65.165		C6-6171560	52.515		C17-3622996	120.585
C10-5723725	60.11		C16-977924	61.855					C32-115623	82.595		C37-598749	97.915		C4-5704757	67.545		C11-5207723	48.895		C_2_4-1122266	66.07		U2903-704	85.41		C12-9786125	82.365		U4143-1335715	65.165		C6-6182360	52.515		C17-3625564	120.585
C10-5726265	60.11		C16-983823	61.855					C32-116477	82.595		C37-599243	97.915		C4-5705864	67.545		C11-5210039	48.895		C_2_4-1127842	66.07		U3381-15801	85.41		C12-3636829	98.815		U4143-1375011	65.165		C6-6184500	52.515		C17-3629513	120.585
C10-5728661	60.11		C16-984813	61.855					C32-118521	82.595		C37-600816	97.915		C4-5706565	67.545		C11-5217081	48.895		C_2_4-1137870	66.07		U3383-87525	85.41		C12-3639820	98.815		U4143-1376357	65.165		C6-6186745	52.515		C17-3642439	120.585
C10-5483407	60.53		C16-985837	61.855					C32-122957	82.595		C37-601846	97.915		C4-5708216	67.545		C11-5218494	48.895		C_2_4-1138570	66.07		U3455-38950	85.41		C12-3660786	98.815		U4143-1377521	65.165		C6-6189274	52.515		C17-3559568	121.005
C10-5483679	60.53		C16-986406	61.855					C32-123760	82.595		C37-602700	97.915		C4-5710881	67.545		C11-5219836	48.895		C_2_4-1141613	66.07		U3459-4434	85.41		C12-3662707	98.815		U4143-1378894	65.165		C6-6211514	52.515		C17-3395567	121.835
C10-5486078	60.53		C16-986920	61.855					C32-124269	82.595		C37-603678	97.915		C4-5712038	67.545		C11-5220815	48.895		C_2_4-1147151	66.07		U3462-10538	85.41		C12-3663711	98.815		U4143-1379357	65.165		C6-6214287	52.515		C17-3406966	121.835
C10-5486301	60.53		C16-989788	61.855					C32-124944	82.595		C37-605127	97.915		C4-5712166	67.545		C11-5221096	48.895		C_2_4-1149553	66.07		U3512-27499	85.41		C12-3666022	98.815		U4143-1381898	65.165		C6-6218291	52.515		C17-2638195	125.595
C10-5500627	60.53		C16-992110	61.855					C32-125550	82.595		C37-606596	97.915		C4-5713716	67.545		C11-5223043	48.895		C_2_4-1160330	66.07		U3671-14489	85.41		C12-3668448	98.815		U4143-1385890	65.165		C6-6221851	52.515		C17-2643104	125.595
C10-5503068	60.53		C16-997313	61.855					C32-125825	82.595		C37-607742	97.915		C4-5714098	67.545		C11-5223488	48.895		C_2_4-1160651	66.07		U3820-13018	85.41		C12-3668982	98.815		U4143-1389494	65.165		C6-6237808	52.515		C17-2647226	125.595
C10-5505340	60.53		C16-1005754	61.855					C32-125942	82.595		C37-609194	97.915		C4-5714844	67.545		C11-5225154	48.895		C_2_4-1164651	66.07		U3820-17730	85.41		C12-3679368	98.815		U4143-1392727	65.165		C6-6242079	52.515		C17-2612950	126.01
C10-5743404	60.53		C16-1006683	61.855					C32-126472	82.595		C37-611408	97.915		C4-5716170	67.545		C11-5227782	48.895		C_2_4-1166171	66.07		U5034-24088	85.41		C12-3679879	98.815		U4143-1396192	65.165		C6-6254575	52.515		C17-2613133	126.01
C10-5351800	60.945		C16-1007214	61.855					C32-128702	82.595		C37-611797	97.915		C4-5718797	67.545		C11-5228464	48.895		C_2_4-1185281	66.07		U5276-13693	85.41		C12-3680483	98.815		U4143-1401216	65.165		C6-6256796	52.515		C17-2642411	126.01
C10-5375897	60.945		C16-1015033	61.855					C32-129583	82.595		C37-613967	97.915		C4-5721448	67.545		C11-5229991	48.895		C_2_4-1190906	66.07		U5335-18431	85.41		C12-3692513	98.815		U4143-1402677	65.165		C6-6257602	52.515		C17-2688778	126.01
C10-5412681	60.945		C16-779606	62.27					C32-134058	82.595		C37-618448	97.915		C4-5722231	67.545		C11-5233244	48.895		C_2_4-1200883	66.07		C_2_12-127162	86.25		C12-3693503	98.815		U4143-1403369	65.165		C6-6258494	52.515		C17-2690152	126.01
C10-5426121	60.945		C16-785620	62.27					C32-137797	82.595		C37-623512	97.915		C4-5723480	67.545		C11-5242886	48.895		C_2_4-839896	66.485		C_2_12-128843	86.25		C12-3694106	98.815		U4143-1404824	65.165		C6-6266884	52.515		C17-2690310	126.01
C10-5427204	60.945		C16-786981	62.27					C32-138689	82.595		C37-628780	97.915		C4-5723861	67.545		C11-5246119	48.895		C_2_4-842142	66.485		C29-7922037	86.25		C12-3695110	98.815		U4143-1405068	65.165		C6-6267614	52.515		C17-2691294	126.01
C10-5483288	60.945		C16-787448	62.27					C32-140346	82.595		C37-644904	97.915		C4-5725050	67.545		C11-5247090	48.895		C_2_4-843327	66.485		C29-7930401	86.25		C12-3721052	98.815		U4143-1423018	65.165		C6-6268156	52.515		C17-2692885	126.01
U3860-4231	60.945		C16-788959	62.27					C32-141117	82.595		C37-648016	97.915		C4-5728097	67.545		C11-5248467	48.895		C_2_4-843895	66.485		C29-7942968	86.25		C12-3725441	98.815		U4143-1424332	65.165		C6-6268803	52.515		C17-2715322	126.01
C10-5340504	61.36		C16-815665	62.27					C32-141515	82.595		C37-650003	97.915		C4-5729632	67.545		C11-5251265	48.895		C_2_4-845039	66.485		C29-8024097	86.25		C12-3733536	98.815		U4143-1426450	65.165		C6-6271676	52.515		C17-2716551	126.01
C10-5061858	61.78		C16-850207	62.27					C32-145195	82.595		C37-650716	97.915		C4-5730967	67.545		C11-5253231	48.895		C_2_4-845300	66.485		C29-8076504	86.25		C12-3739084	98.815		U4143-1426610	65.165		C6-6273382	52.515		C17-2717172	126.01
C10-5073846	61.78		C16-850596	62.27					C32-148354	82.595		C37-661039	97.915		C4-5733204	67.545		C11-5254653	48.895		C_2_4-846898	66.485		C29-8079070	86.25		C12-3739565	98.815		U4143-1426958	65.165		C6-6314740	52.515		C17-2723827	126.01
C10-5132504	61.78		C16-853523	62.27					C32-153750	82.595		C37-664549	97.915		C4-5733892	67.545		C11-5261198	48.895		C_2_4-849493	66.485		C29-8098491	86.25		C12-3741415	98.815		U4143-1427314	65.165		C6-6316142	52.515		C17-2613426	126.425
C10-5137328	61.78		C16-854235	62.27					C32-155224	82.595		C37-665241	97.915		C4-5738596	67.545		C11-5267820	48.895		C_2_4-857346	66.485		C29-8101189	86.25		C12-3741572	98.815		U4143-1431193	65.165		C6-6318279	52.515		C17-2614568	126.425
C10-5155911	61.78		C16-886539	62.27					C32-155360	82.595		C37-665609	97.915		C4-5740785	67.545		C11-5271284	48.895		C_2_4-860782	66.485		C29-8106391	86.25		C12-3745690	98.815		U4143-1438690	65.165		C6-6336489	52.515		C17-2617860	126.425
C10-5171771	61.78		C16-890133	62.27					C32-155484	82.595		C37-667169	97.915		C4-5744914	67.545		C11-5272112	48.895		C_2_4-864593	66.485		C29-8106880	86.25		C12-3572664	99.645		U4143-1439183	65.165		C6-6337172	52.515		C17-2618034	126.425
C10-5181783	61.78		C16-912445	62.27					C32-156877	82.595		C37-667379	97.915		C4-5747160	67.545		C11-5273272	48.895		C_2_4-865188	66.485		C29-8108488	86.25		C12-3162874	100.06		U4143-1442400	65.165		C6-6337726	52.515		C17-2618694	126.425
C10-5243255	61.78		C16-913258	62.27					C32-168000	82.595		C37-669271	97.915		C4-5747820	67.545		C11-5276520	48.895		C_2_4-868033	66.485		C29-8117059	86.25		C12-3224460	100.06		U4143-1444150	65.165		C6-6337983	52.515		C17-2620067	126.425
C10-5252196	61.78		C16-945235	62.27					C32-170022	82.595		C37-676776	97.915		C4-5748353	67.545		C11-5276811	48.895		C_2_4-868661	66.485		U0161-10843	86.25		C12-3286177	100.06		U4143-1449896	65.165		C6-6338529	52.515		C17-2621493	126.425
C10-5265449	61.78		C16-945712	62.27					C32-170608	82.595		C37-678664	97.915		C4-5750331	67.545		C11-5277827	48.895		C_2_4-870352	66.485		U0164-18366	86.25		C12-3335070	100.06		U4143-1453322	65.165		C6-6338876	52.515		C17-2623029	126.425
C10-5278754	61.78		C16-948273	62.27					C32-177049	82.595		C37-680347	97.915		C4-5750536	67.545		C11-5281815	48.895		C_2_4-870839	66.485		U0164-25181	86.25		C12-3336355	100.06		U4143-1454554	65.165		C6-6339792	52.515		C17-2623499	126.425
C10-5313191	61.78		C16-1021599	62.27					C32-177306	82.595		C37-682404	97.915		C4-5752492	67.545		C11-5282218	48.895		C_2_4-873966	66.485		U0164-32088	86.25		C12-3340112	100.06		U4143-1456645	65.165		U0013-7116	52.515		C17-2630587	126.425
C10-5331050	61.78		C16-1027890	62.27					C32-179058	82.595		C37-684621	97.915		C4-5753194	67.545		C11-5303560	49.31		C_2_4-876518	66.485		U0164-32941	86.25		C12-3350826	100.06		U4143-1466107	65.165		U0013-7517	52.515		C17-2633586	126.425
C10-5034821	62.195		C16-1031551	62.27					C32-180228	82.595		C37-686477	97.915		C4-5754309	67.545		C11-5311485	49.31		C_2_4-876802	66.485		U0164-39772	86.25		C12-3351421	100.06		U4143-1467807	65.165		U0013-7771	52.515		C17-2638741	126.425
C10-5020183	62.615		C16-1044875	62.27					C32-182179	82.595		C37-725603	97.915		C4-5755370	67.545		C11-5323831	49.31		C_2_4-878685	66.485		U0171-5840	86.25		C12-3352183	100.06		U4143-1467919	65.165		U0013-8596	52.515		C17-2641519	126.425
C10-4993433	63.03		C16-1045838	62.27					C32-189917	82.595		C37-819828	97.915		C4-5756266	67.545		C11-5327259	49.31		C_2_4-879899	66.485		U0199-13646	86.25		C12-3353210	100.06		U4143-1468695	65.165		U0013-8919	52.515		C17-2649147	126.425
C10-4860679	63.45		C16-1047703	62.27					C32-192720	82.595		C37-821921	97.915		C4-5759804	67.545		C11-5329060	49.31		C_2_4-881716	66.485		U0199-47527	86.25		C12-3353977	100.06		U4143-1469977	65.165		U0013-9158	52.515		C17-2650508	126.425
C10-4877305	63.45		C16-1047980	62.27					C32-200020	82.595		C37-838203	97.915		C4-5762261	67.545		C11-5329508	49.31		C_2_4-887255	66.485		U0328-57271	86.25		C12-3356102	100.06		U4143-1470585	65.165		U0013-9692	52.515		C17-2653528	126.425
C10-4904745	63.45		C16-1048443	62.27					C32-201165	82.595		C37-844627	97.915		C4-5763577	67.545		C11-5335838	49.31		C_2_4-887470	66.485		U0328-58515	86.25		C12-3358057	100.06		U4143-1471138	65.165		U0013-33458	52.515		C17-2654459	126.425
C10-4914542	63.45		C16-1050216	62.27					C32-207471	82.595		C37-844731	97.915		C4-5765613	67.545		C11-5338488	49.31		C_2_4-890777	66.485		U0328-62196	86.25		C12-3358862	100.06		U4143-1471727	65.165		C6-6380704	52.935		C17-2654806	126.425
C10-4924874	63.45		C16-1050724	62.27					C32-209700	82.595		C37-844836	97.915		C4-5766286	67.545		C11-5339475	49.31		C_2_4-890899	66.485		U0499-6578	86.25		C12-3360573	100.06		U4143-1472645	65.165		C6-6381990	52.935		C17-2655359	126.425
C10-4934260	63.45		C16-1051309	62.27					C32-210445	82.595		C37-847199	97.915		C4-5768537	67.545		C11-5340205	49.31		C_2_4-891563	66.485		U0499-9826	86.25		C12-3361322	100.06		U4143-1472800	65.165		C6-6391190	52.935		C17-2655569	126.425
C10-4949728	63.45		C16-1051980	62.27					C32-211101	82.595		C37-851454	97.915		C4-5769172	67.545		C11-5341563	49.31		C_2_4-891734	66.485		U0543-6998	86.25		C12-3363907	100.06		U4143-1473236	65.165		C6-6394385	53.35		C17-2655936	126.425
C10-4783175	63.865		C16-1052974	62.27					C32-212798	82.595		C37-852940	97.915		C4-5769565	67.545		C11-5327505	49.73		C_2_4-892596	66.485		U0725-22068	86.25		C12-3371094	100.06		U4143-1475330	65.165		C6-6419220	53.35		C17-2656225	126.425
C10-4815117	63.865		C16-1054985	62.27					C32-213887	82.595		C37-853426	97.915		C4-5769668	67.545		C11-5327740	49.73		C_2_4-893087	66.485		U0870-2204	86.25		C12-3372260	100.06		U4143-1475656	65.165		C6-6516035	53.765		C17-2656434	126.425
C10-4821372	63.865		C16-1055098	62.27					C32-215356	82.595		C37-894365	97.915		C4-5770648	67.545		C11-5328154	49.73		C_2_4-894399	66.485		U1066-31367	86.25		C12-3378492	100.06		U0080-829235	65.58		C6-6719098	54.595		C17-2658114	126.425
C10-4849095	63.865		C16-1057909	62.27					C32-216425	82.595		C37-898759	97.915		C4-5773841	67.545		C11-5328895	49.73		C_2_4-895283	66.485		U1193-19935	86.25		C12-3382499	100.06		U4143-1316126	65.58		C6-6720323	54.595		C17-2659025	126.425
C10-4774273	64.28		C16-1058864	62.27					C32-218258	82.595		C37-910600	97.915		C4-5775230	67.545		C11-5345954	49.73		C_2_4-895517	66.485		U1540-13129	86.25		C12-3387946	100.06		U4143-1397432	65.58		C6-6721251	54.595		C17-2659179	126.425
C10-4735726	64.695		C16-1059295	62.27					C32-222118	82.595		C37-106871	98.33		C4-5778487	67.545		C11-5353660	49.73		C_2_4-897717	66.485		U2505-4509	86.25		C12-3395749	100.06		U4143-1400973	65.58		C6-6732322	54.595		C17-2659284	126.425
C10-4745828	64.695		C16-1059817	62.27					C32-224256	82.595		C37-142567	98.33		C4-5783223	67.545		C11-5354595	49.73		C_2_4-898143	66.485		U2505-17625	86.25		C12-3396175	100.06		U4143-1480884	65.58		C6-6733280	54.595		C17-2659979	126.425
C10-4662472	65.115		C16-1060521	62.27					C32-226873	82.595		C37-144715	98.33		C4-5784797	67.545		C11-5356573	49.73		C_2_4-898402	66.485		U2505-23694	86.25		C12-3397391	100.06		U4143-1481203	65.58		C6-6733491	54.595		C17-2661501	126.425
C10-4680107	65.115		C16-1061574	62.27					C32-230253	82.595		C37-145028	98.33		C4-5785746	67.545		C11-5357191	49.73		C_2_4-899762	66.485		U2505-28668	86.25		C12-3397666	100.06		U0080-743923	66.41		C6-6735038	54.595		C17-2662105	126.425
C10-4681691	65.115		C16-1062964	62.27					C22-4184061	83.015		C37-146152	98.33		C4-5787920	67.545		C11-5361083	49.73		C_2_4-899935	66.485		U2505-30568	86.25		C12-3398646	100.06		U0080-820003	66.41		C6-6819227	54.595		C17-2662238	126.425
C10-4699920	65.115		C16-1063442	62.27					C22-4384518	83.015		C37-146354	98.33		C4-5793722	67.545		C11-5363094	49.73		C_2_4-901134	66.485		U2505-40553	86.25		C12-3404215	100.06		U0080-825576	66.41		C6-6819995	54.595		C17-2663425	126.425
C10-4701303	65.115		C16-1064006	62.27					C22-4633878	84.265		C37-149051	98.33		C4-5800625	67.545		C11-5367623	49.73		C_2_4-902029	66.485		U2505-42312	86.25		C12-3405624	100.06		U0080-713236	67.665		C6-6820490	54.595		C17-2664712	126.425
C10-4707412	65.115		C16-1065190	62.27					C19-218374	84.68		C37-150906	98.33		C4-5801454	67.545		C11-5368690	49.73		C_2_4-902279	66.485		U2505-45643	86.25		C12-3408893	100.06		U0080-657001	68.08		C6-6653305	55.015		C17-2665301	126.425
C10-4724427	65.115		C16-1066102	62.27					C19-250628	84.68		C37-152839	98.33		C4-5809551	67.545		C11-5369658	49.73		C_2_4-902931	66.485		U2505-46550	86.25		C12-3411212	100.06		U0080-660415	68.08		C6-6654551	55.015		C17-2665585	126.425
C10-4725810	65.115		C16-1067249	62.27					C19-251262	84.68		C37-155049	98.33		C4-5812929	67.545		C11-5371510	49.73		C_2_4-903732	66.485		U2505-53558	86.25		C12-3412681	100.06		U0080-661248	68.08		C6-6721564	55.015		C17-2666162	126.425
C10-4648614	65.53		C16-1071296	62.685					C19-251393	84.68		C37-158424	98.33		C4-5814175	67.545		C11-5374610	49.73		C_2_4-905189	66.485		U2505-67081	86.25		C12-3413468	100.06		C_2_5-218285	68.495		C6-6722586	55.015		C17-2666722	126.425
C10-4613994	65.95		C16-1078102	62.685					C19-252276	84.68		C37-161195	98.33		C4-5820803	67.545		C11-5375776	49.73		C_2_4-906019	66.485		U2505-107515	86.25		C12-3422533	100.06		U0080-644143	68.495		C6-6722987	55.015		C17-2666945	126.425
C10-4573153	66.365		C16-1081403	62.685					C22-4481295	84.68		C37-161431	98.33		C4-5822828	67.545		C11-5377529	49.73		C_2_4-907289	66.485		U2525-17210	86.25		C12-3425482	100.06		U0080-650632	68.495		C6-6723157	55.015		C17-2667860	126.425
C10-4606682	66.365		C16-1082289	62.685					C22-4487301	84.68		C37-166926	98.33		C4-5829496	67.545		C11-5380268	49.73		C_2_4-908969	66.485		U2526-15876	86.25		C12-3429679	100.06		U0080-650876	68.495		C6-6723874	55.015		C17-2671190	126.425
C10-4509008	67.2		C16-1084063	62.685					C22-4557228	84.68		C37-167853	98.33		C4-5831005	67.545		C11-5380773	49.73		C_2_4-912636	66.485		U2533-7844	86.25		C12-3436354	100.06		U0080-651238	68.495		C6-6822415	55.015		C17-2671984	126.425
C10-4531925	67.2		C16-1084411	62.685					C22-4687914	84.68		C37-168356	98.33		C4-5836155	67.545		C11-5381254	49.73		C_2_4-914287	66.485		U2546-1996	86.25		C12-3439158	100.06		U0080-651443	68.495		C6-6823668	55.015		C17-2674781	126.425
C10-4532633	67.2		C16-1085892	62.685					C22-4695596	84.68		C37-168903	98.33		C4-5843700	67.545		C11-5383191	49.73		C_2_4-918365	66.485		U2546-4117	86.25		C12-3439816	100.06		U0080-627353	68.915		C6-6823877	55.015		C17-2678209	126.425
C10-4538357	67.2		C16-1093788	62.685					C22-4715782	84.68		C37-169966	98.33		C4-5843930	67.545		C11-5383646	49.73		C_2_4-921075	66.485		U2552-9532	86.25		C12-3442165	100.06		U0080-631817	68.915		C6-6824734	55.015		C17-2678632	126.425
C10-4542438	67.2		C16-1096179	62.685					U0275-8176	84.68		C37-175562	98.33		C4-5844041	67.545		C11-5384805	49.73		C_2_4-922802	66.485		U2552-38383	86.25		C12-3444282	100.06		U0080-632266	68.915		C6-6825503	55.015		C17-2680074	126.425
C10-4550502	67.2		C16-1098179	62.685					U0407-30004	84.68		C37-177129	98.33		C4-5844883	67.545		C11-5384943	49.73		C_2_4-926663	66.485		U2628-39182	86.25		C12-3449349	100.06		U0080-637664	68.915		C6-6900598	55.015		C17-2681703	126.425
C10-4551309	67.2		C16-1101064	62.685					U0407-38678	84.68		C37-179442	98.33		C4-5845024	67.545		C11-5387828	49.73		C_2_4-927860	66.485		U2628-47721	86.25		C12-3462279	100.06		C_2_5-14346	69.33		C6-6901228	55.015		C17-2682086	126.425
C10-4555076	67.2		C16-1101666	62.685					U0407-74217	84.68		C37-180286	98.33		C4-5848311	67.545		C11-5388978	49.73		C_2_4-928680	66.485		U2630-8618	86.25		C12-3462544	100.06		C_2_5-22257	69.33		C6-6901975	55.015		C17-2682644	126.425
C10-4555626	67.2		C16-1102174	62.685					U0407-106251	84.68		C37-182345	98.33		C4-5848445	67.545		C11-5389850	49.73		C_2_4-931297	66.485		U2684-11605	86.25		C12-3463319	100.06		C_2_5-23259	69.33		C6-6961617	55.015		C17-2684561	126.425
C10-4560690	67.2		C16-1106626	62.685					U0407-108148	84.68		C37-182979	98.33		C4-5850289	67.545		C11-5390743	49.73		C_2_4-936396	66.485		U2684-22244	86.25		C12-3464916	100.06		C_2_5-36275	69.33		C6-6700257	55.435		C17-2689261	126.425
C10-4564316	67.2		C16-1107454	62.685					U0407-122339	84.68		C37-183382	98.33		C4-5854406	67.545		C11-5391003	49.73		C_2_4-937322	66.485		U2684-22382	86.25		C12-3465606	100.06		C_2_5-47091	69.33		C6-6705003	55.435		C17-2693420	126.425
C10-4427707	67.615		C16-1107967	62.685					U0609-115425	84.68		C37-185187	98.33		C4-5854786	67.545		C11-5392144	49.73		C_2_4-938801	66.485		U2868-14395	86.25		C12-3486380	100.06		C_2_5-86896	69.33		C6-6706447	55.435		C17-2694343	126.425
C10-4465139	67.615		C16-1108753	62.685					U0609-117526	84.68		C37-187876	98.33		C4-5855218	67.545		C11-5398046	49.73		C_2_4-940893	66.485		U2868-16682	86.25		C12-3537308	100.06		C_2_5-88270	69.33		C6-6706809	55.435		C17-2708297	126.425
C10-4338403	68.03		C16-1109257	62.685					U1483-3163	84.68		C37-188300	98.33		C4-5856794	67.545		C11-5398191	49.73		C_2_4-941603	66.485		U2868-21046	86.25		C12-3114434	100.48		C_2_5-23571	70.16		C6-6708075	55.435		C17-2710328	126.425
C10-4351445	68.03		C16-1117528	62.685					U1615-6020	84.68		C37-192584	98.33		C4-5857269	67.545		C11-5398428	49.73		C_2_4-944881	66.485		U2868-25088	86.25		C12-3125410	100.48		C_2_5-23744	70.16		C6-6710089	55.435		C17-2713550	126.425
C10-4370545	68.03		C16-1117759	62.685					U2543-8988	84.68		C37-194257	98.33		C4-5857486	67.545		C11-5399092	49.73		C_2_4-946475	66.485		U3018-8095	86.25		C12-3009237	101.73		C_2_5-222686	73.505		C6-6710544	55.435		C17-2717921	126.425
C10-4371571	68.03		C16-1122468	62.685					U2974-16347	84.68		C37-197972	98.33		C4-5858309	67.545		C11-5402052	49.73		C_2_4-947491	66.485		U3018-89278	86.25		C12-2739804	102.56		C_2_5-229413	73.92		C6-6710950	55.435		C17-2718603	126.425
C10-4381682	68.03		C16-1123544	62.685					C19-217248	85.095		C37-201958	98.33		C4-5860221	67.545		C11-5408771	49.73		C_2_4-949475	66.485		U3018-116268	86.25		C12-2741014	102.56		C_2_5-234470	73.92		C6-6711941	55.435		C17-2721273	126.425
C10-4395897	68.03		C16-1132445	62.685					C19-217745	85.095		C37-202376	98.33		C4-5860467	67.545		C11-5411293	49.73		C_2_4-953471	66.485		U3018-139899	86.25		C12-2871180	102.56		C_2_5-236960	73.92		C6-6714890	55.435		C17-2721486	126.425
C10-4406384	68.03		C16-1137009	62.685					C19-11846	85.515		C37-202646	98.33		C4-5862730	67.545		C11-5411746	49.73		C_2_4-957575	66.485		U3018-151302	86.25		C12-2921753	102.56		C_2_5-238393	73.92		C6-6716243	55.435		C17-2723219	126.425
C10-4227397	68.445		C16-1143470	62.685					C19-13138	85.515		C37-203365	98.33		C4-5863083	67.545		C11-5412372	49.73		C_2_4-960431	66.485		U3018-187212	86.25		C12-2964649	102.56		C_2_5-239808	74.335		C6-6718294	55.435		C17-2723470	126.425
C10-4266705	68.445		C16-1147915	62.685					C19-21574	85.515		C37-220076	98.33		C4-5863303	67.545		C11-5414736	49.73		C_2_4-960557	66.485		U3018-343760	86.25		C12-2736461	102.98		C_2_5-239926	74.335		C6-6727092	55.435		C17-2727461	126.425
C10-4226079	68.86		C16-1148174	62.685					C19-25263	85.515		C37-222166	98.33		C4-5863587	67.545		C11-5414870	49.73		C_2_4-962953	66.485		U3018-364947	86.25		C12-2635535	103.4		C_2_5-242835	74.335		C6-6728135	55.435		C17-2732470	126.425
C10-4206959	69.28		C16-1148373	62.685					C19-28768	85.515		C37-224910	98.33		C4-5864172	67.545		C11-5415191	49.73		C_2_4-965067	66.485		U3018-368032	86.25		C12-2638729	103.4		C_2_5-248801	74.335		C6-6728349	55.435		C17-2733567	126.425
C10-4128529	69.695		C16-1183959	62.685					C19-30786	85.515		C37-225014	98.33		C4-5864539	67.545		C11-5415533	49.73		C_2_4-966063	66.485		U3018-391776	86.25		C12-2658748	103.4		C_2_5-256765	74.335		C6-6730214	55.435		C17-2733866	126.425
C10-4133411	69.695		C16-1186013	63.105					C19-33701	85.515		C37-239459	98.33		C4-5866708	67.545		C11-5415701	49.73		C_2_4-966648	66.485		U3018-397842	86.25		C12-2685160	103.4		C_2_5-269363	74.335		C6-6735690	55.435		C17-2734471	126.425
C10-3800061	70.115		C16-1207498	63.105					C19-43094	85.515		C37-240388	98.33		C4-5869440	67.545		C11-5415890	49.73		C_2_4-969393	66.485		U3019-7492	86.25		C12-2729995	103.4		C_2_5-271095	74.335		C6-6737660	55.435		C17-2735567	126.84
C10-3805111	70.115		C16-1212726	63.105					C19-53758	85.515		C37-241658	98.33		C4-5871667	67.545		C11-5416105	49.73		C_2_4-970456	66.485		U3019-9939	86.25		C12-2576276	103.815		C_2_5-478245	74.755		C6-6738857	55.435		C17-2346519	127.68
C10-3805559	70.115		C16-1217275	63.105					C19-84864	85.515		C37-245219	98.33		C4-5873209	67.545		C11-5416363	49.73		C_2_4-972005	66.485		U3019-55350	86.25		C12-2589871	103.815		C_2_5-479041	74.755		C6-6739388	55.435		C17-2346740	127.68
C10-4083827	70.115		C16-1218394	63.105					C19-85168	85.515		C37-245815	98.33		C4-5879704	67.545		C11-5419925	49.73		C_2_4-974279	66.485		U3019-80699	86.25		C12-2596691	103.815		C_2_5-479457	74.755		C6-6740386	55.435		C17-2344445	128.095
C10-4121812	70.115		C16-1219280	63.105					C19-85556	85.515		C37-246684	98.33		C4-5880744	67.545		C11-5426131	49.73		C_2_4-976054	66.485		U3287-24605	86.25		C12-2413877	104.23		C_2_5-481864	74.755		C6-6740757	55.435		C17-2346335	128.095
C10-3806332	70.53		C16-1220040	63.105					C19-88331	85.515		C37-247196	98.33		C4-5880978	67.545		C11-5430990	49.73		C_2_4-977583	66.485		U3287-35241	86.25		C12-2439607	104.23		C_2_5-482894	74.755		C6-6742269	55.435		C17-2354016	128.095
C10-3806746	70.53		C16-1221789	63.105					C19-91140	85.515		C37-250906	98.33		C4-5882121	67.545		C11-5431976	49.73		C_2_4-977899	66.485		U3293-1358	86.25		C12-2443794	104.23		C_2_5-483299	74.755		C6-6742939	55.435		C17-2354992	128.095
C10-3808143	70.53		C16-1224231	63.105					C19-91857	85.515		C37-252179	98.33		C4-5883181	67.545		C11-5432765	49.73		C_2_4-980449	66.485		U3293-72276	86.25		C12-2469217	104.23		C_2_5-485520	74.755		C6-6744289	55.435		C17-2355448	128.095
C10-3813074	70.53		C16-1224640	63.105					C19-91994	85.515		C37-252491	98.33		C4-5883520	67.545		C11-5434709	49.73		C_2_4-984466	66.485		U3293-78790	86.25		C12-2489162	104.23		C_2_5-489463	74.755		C6-6745038	55.435		C17-2356713	128.095
C10-3816809	70.53		C16-1225294	63.105					C19-92339	85.515		C37-252757	98.33		C4-5886515	67.545		C11-5442893	49.73		C_2_4-984880	66.485		U3293-88583	86.25		C12-2398367	104.65		C_2_5-489736	74.755		C6-6746761	55.435		C17-2359131	128.095
C10-3860468	71.78		C16-1225405	63.105					C19-92683	85.515		C37-253392	98.33		C4-5886708	67.545		C11-5443841	49.73		C_2_4-986013	66.485		U3293-97292	86.25		C12-2373000	105.48		C_2_5-678525	76.84		C6-6749588	55.435		C17-2361774	128.095
C10-3915600	71.78		C16-1226914	63.105					C19-92960	85.515		C37-254436	98.33		C4-5889005	67.545		C11-5446491	49.73		C_2_4-986377	66.485		U3293-104406	86.25		C12-2291491	105.895		C_2_5-680757	76.84		C6-6750633	55.435		C17-2363006	128.095
C10-3921611	72.195		C16-1227268	63.105					C19-93364	85.515		C37-255124	98.33		C4-5889613	67.545		C11-5446956	49.73		C_2_4-993542	66.485		U3293-123299	86.25		C12-2360919	105.895		C_2_5-697810	76.84		C6-6758778	55.435		C17-2252953	128.51
C10-3949780	72.195		C16-1228642	63.105					C19-93879	85.515		C37-255381	98.33		C4-5890237	67.545		C11-5448393	49.73		C_2_4-995739	66.485		U3293-137594	86.25		C12-2266368	107.985		C_2_5-700370	76.84		C6-6761409	55.435		C17-2254297	128.51
C10-3993834	72.195		C16-1229104	63.105					C19-94212	85.515		C37-259360	98.33		C4-5890565	67.545		C11-5449005	49.73		C_2_4-997076	66.485		U3293-159931	86.25		C12-2191916	108.4		C_2_5-702289	76.84		C6-6762733	55.435		C17-2256680	128.51
C10-4003874	72.195		C16-1229237	63.105					C19-94408	85.515		C37-259693	98.33		C4-5891372	67.545		C11-5449675	49.73		C_2_4-999219	66.485		U3381-24628	86.25		C12-2183699	108.815		C_2_5-704402	76.84		C6-6763879	55.435		C17-2261476	128.51
C10-4016993	73.03		C16-1230130	63.105					C19-95150	85.515		C37-260781	98.33		C4-5891613	67.545		C11-5451771	49.73		C_2_4-1000335	66.485		U3381-31673	86.25		U0080-168160	109.65		C_2_5-759862	76.84		C6-6764062	55.435		C17-2262697	128.51
C10-4033091	73.03		C16-1233224	63.105					C19-95313	85.515		C37-260959	98.33		C4-5893015	67.545		C11-5452017	49.73		C_2_4-1000741	66.485		U3381-34558	86.25		U0080-184158	110.065		C_2_5-760842	76.84		C6-6764671	55.435		C17-2279325	128.51
C10-4050422	73.03		C16-1233441	63.105					C19-95853	85.515		C37-261217	98.33		C4-5893383	67.545		C11-5452928	49.73		C_2_4-1001766	66.485		U3383-11496	86.25		U0080-197404	110.065		C_2_5-764099	76.84		C6-6765754	55.435		C17-2282567	128.51
C10-4035323	73.445		C16-1233799	63.105					C19-96017	85.515		C37-261803	98.33		C4-5895309	67.545		C11-5455805	49.73		C_2_4-1002691	66.485		U3383-64906	86.25		U0080-198941	110.065		C_2_5-764791	76.84		C6-6766404	55.435		C17-2283629	128.51
C10-4062230	73.445		C16-1234886	63.105					C19-96761	85.515		C37-264373	98.33		C4-5904670	67.545		C11-5458984	49.73		C_2_4-1003016	66.485		U3383-67367	86.25		U0080-298076	110.065		C_2_5-704758	77.255		C6-6766768	55.435		C17-2287538	128.51
C10-3763350	73.865		C16-1236184	63.105					C19-98272	85.515		C37-266547	98.33		C4-5907677	67.545		C11-5460686	49.73		C_2_4-1010614	66.485		U3383-70398	86.25		U0080-190169	110.48		C_2_5-753399	77.255		C6-6767698	55.435		C17-2288478	128.51
C10-3789866	73.865		C16-1236379	63.105					C19-98470	85.515		C37-270095	98.33		C4-5914727	67.545		C11-5480144	49.73		C_2_4-1023956	66.485		U3383-71513	86.25		C12-2095957	110.9		C_2_5-757919	77.255		C6-6769134	55.435		C17-2290563	128.51
C10-3594775	75.95		C16-1238637	63.105					C19-99091	85.515		C37-272251	98.33		C4-5915873	67.545		C11-5481198	49.73		C_2_4-1029389	66.485		U3383-78308	86.25		U0080-339149	110.9		C_2_5-758341	77.255		C6-6770948	55.435		C17-2293253	128.51
C10-3614061	75.95		C16-1238762	63.105					C19-100163	85.515		C37-274229	98.33		C4-5916861	67.545		C11-5481464	49.73		C_2_4-1029936	66.485		U3383-92270	86.25		U0080-344427	111.315		C_2_5-758895	77.255		C6-6772693	55.435		C17-2293574	128.51
C10-3567283	76.365		C16-1239515	63.105					C19-102437	85.515		C37-274407	98.33		C4-5917734	67.545		C11-5483410	49.73		C_2_4-1030953	66.485		U3383-116855	86.25		U0080-383993	112.15		C_2_5-766020	78.51		C6-6773365	55.435		C17-2294760	128.51
C10-3588439	76.365		C16-1240356	63.105					C19-103673	85.515		C37-275191	98.33		C4-5920580	67.545		C11-5483851	49.73		C_2_4-1034073	66.485		U3383-118153	86.25		U0080-421984	112.15		C_2_5-677914	78.925		C6-6773780	55.435		C17-2295252	128.51
C10-3471442	76.785		C16-1241179	63.105					C19-104318	85.515		C37-275892	98.33		C4-5922273	67.545		C11-5486108	49.73		C_2_4-1035478	66.485		U3383-124554	86.25		U0080-425765	112.15		C_2_5-1606272	82.26		C6-6774146	55.435		C17-2296344	128.51
C10-3454372	78.035		C16-1241383	63.105					C19-105996	85.515		C37-277730	98.33		C4-5923532	67.545		C11-5489757	49.73		C_2_4-1036663	66.485		U3454-12398	86.25		U0080-429394	112.565		C_2_5-1432530	82.68		C6-6775394	55.435		C17-2296619	128.51
C10-3231876	79.285		C16-1252823	63.105					C19-106972	85.515		C37-280933	98.33		C4-5924374	67.545		C11-5491154	49.73		C_2_4-1037600	66.485		U3455-112343	86.25		U0080-442908	112.565		C_2_5-1433569	82.68		C6-6788144	55.435		C17-2299909	128.51
C10-3250589	79.285		C16-1255567	63.105					C19-109963	85.515		C37-281899	98.33		C4-5924572	67.545		C11-5491718	49.73		C_2_4-1037946	66.485		U3462-13418	86.25		U0080-443176	112.565		C_2_5-1455745	82.68		C6-6789347	55.435		C17-2302528	128.51
C10-3251188	79.285		C16-1256245	63.105					C19-114962	85.515		C37-282694	98.33		C4-5925455	67.545		C11-5493567	49.73		C_2_4-1038659	66.485		U3512-15767	86.25		U0080-453880	112.565		C_2_5-1459839	82.68		C6-6789606	55.435		C17-2303477	128.51
C10-3336320	79.285		C16-1260745	63.105					C19-117082	85.515		C37-286640	98.33		C4-5926342	67.545		C11-5589974	50.56		C_2_4-1039534	66.485		U3668-12147	86.25		U0080-459409	112.565		C_2_5-1462760	82.68		C6-6790150	55.435		C17-2304632	128.51
C10-3345787	79.285		C16-1262199	63.105					C19-129934	85.515		C37-291412	98.33		C4-5926698	67.545		C11-5616425	50.98		C_2_4-1041262	66.485		U3668-19189	86.25		U0080-460092	112.565		C_2_5-1463059	82.68		C6-6791103	55.435		C17-2309213	128.51
C10-3359651	79.285		C16-1264439	63.105					C19-137080	85.515		C37-294130	98.33		C4-5927352	67.545		C11-5662413	51.395		C_2_4-1043911	66.485		U3668-23363	86.25		U0080-460616	112.565		C_2_5-1477591	82.68		C6-6791953	55.435		C17-2309550	128.51
C10-3360531	79.285		C16-1265166	63.105					C19-138020	85.515		C37-297477	98.33		C4-5928749	67.545		C11-5743061	51.395		C_2_4-1044228	66.485		U3671-10944	86.25		U0080-466978	112.565		C_2_5-1479609	82.68		C6-6792161	55.435		C17-2311869	128.51
C10-3361064	79.285		C16-1265281	63.105					C19-141867	85.515		C37-298823	98.33		C4-5932211	67.545		C11-5765944	52.23		C_2_4-1044519	66.485		U3672-25681	86.25		U0080-472979	112.565		C_2_5-1488981	82.68		C6-6792312	55.435		C17-2320490	128.51
C10-3378870	79.285		C16-1274583	63.105					C19-187443	85.515		C37-298926	98.33		C4-5936260	67.545		C11-5844961	53.48		C_2_4-1045239	66.485		U3672-47885	86.25		U0080-477226	112.565		C_2_5-1490149	82.68		C6-6793029	55.435		C17-2334375	128.51
C10-3137427	79.705		C16-1277677	63.105					C19-188017	85.515		C37-301013	98.33		C4-5940514	67.545		C11-5870104	54.73		C_2_4-1046758	66.485		U3672-81621	86.25		U0080-477614	112.565		C_2_5-1499672	82.68		C6-6794415	55.435		C17-2334768	128.51
C10-3142818	79.705		C16-1278932	63.105					C19-191644	85.515		C37-305323	98.33		C4-5941271	67.545		C11-5877320	54.73		C_2_4-1047138	66.485		U3673-12610	86.25		U0080-478430	112.565		C_2_5-1501643	82.68		C6-6795507	55.435		C17-2337187	128.51
C10-3146645	79.705		C16-1279905	63.105					C19-193694	85.515		C37-307022	98.33		C4-5946355	67.545		C11-5893173	54.73		C_2_4-1047354	66.485		U3890-5843	86.25		U0080-479549	112.565		C_2_5-1522506	82.68		C6-6796821	55.435		C17-2339210	128.51
C10-3150913	79.705		C16-1288883	63.105					C19-193896	85.515		C37-309757	98.33		C4-5948144	67.545		C11-5956943	55.15		C_2_4-1048501	66.485		U3890-12446	86.25		U0080-480084	112.565		C_2_5-1538853	82.68		C6-6799423	55.435		C17-2339661	128.51
C10-3155882	79.705		C16-1291846	63.105					C19-198951	85.515		C37-312260	98.33		C4-5948753	67.545		C11-5965430	55.565		C_2_4-1048764	66.485		U3890-15059	86.25		U0080-480423	112.565		C_2_5-1541103	82.68		C6-6799729	55.435		C17-2341191	128.51
C10-3170467	79.705		C16-1293319	63.105					C19-199077	85.515		C37-312809	98.33		C4-5949687	67.545		C11-6090193	56.815		C_2_4-1049334	66.485		U3890-20560	86.25		U0080-480767	112.565		C_2_5-1585885	82.68		C6-6801540	55.435		C17-2341573	128.51
C10-3173809	79.705		C16-1293522	63.105					C19-199767	85.515		C37-315404	98.33		C4-5950480	67.545		C11-6158850	57.645		C_2_4-1049510	66.485		U3890-57116	86.25		U0080-481827	112.565		C_2_5-1587466	82.68		C6-6804506	55.435		C17-2347242	128.51
C10-3179103	79.705		C16-1294155	63.105					C19-201656	85.515		C37-319013	98.33		C4-5951989	67.545		C11-6221585	58.065		C_2_4-1052380	66.485		U3890-107400	86.25		U0080-482008	112.565		C_2_5-1593488	82.68		C6-6805908	55.435		C17-2348079	128.51
C10-3180833	79.705		C16-1295622	63.105					C19-202354	85.515		C37-319473	98.33		C4-5952600	67.545		C11-6235715	58.065		C_2_4-1054703	66.485		U3956-2556	86.25		U0080-482796	112.565		C_2_5-1608974	82.68		C6-6807821	55.435		C17-2348744	128.51
C10-3181801	79.705		C16-1295744	63.105					C19-204130	85.515		C37-320393	98.33		C4-5960775	67.545		C11-6271408	58.48		C_2_4-1092778	66.485		U4056-2466	86.25		U0080-482965	112.565		C_2_5-1610018	82.68		C6-6808329	55.435		C17-2349248	128.51
C10-3182705	79.705		C16-1297318	63.105					C19-204542	85.515		C37-321256	98.33		C4-5962267	67.545		C_2_1-758310	59.73		C_2_4-1136480	66.485		U4058-3154	86.25		U0080-483619	112.565		C_2_5-1611548	82.68		C6-6826159	55.435		C17-2349528	128.51
C10-3183047	79.705		C16-1297688	63.105					C19-208642	85.515		C37-321811	98.33		C4-5966239	67.545		C_2_1-761899	59.73		C_2_4-1137239	66.485		U4127-6126	86.25		U0080-484870	112.565		C_2_5-1634156	82.68		C6-6838308	55.435		C17-2349678	128.51
C10-3183454	79.705		C16-1297823	63.105					C19-213224	85.515		C37-322167	98.33		C4-5972630	67.545		C_2_1-762718	59.73		C_2_4-1163038	66.485		U4127-13000	86.25		U0080-487346	112.98		C_2_5-1635403	82.68		C6-6840747	55.435		C17-2350437	128.51
C10-3184089	79.705		C16-1299145	63.105					C19-221870	85.515		C37-324122	98.33		C4-5974497	67.545		C_2_1-769835	59.73		C_2_4-1163638	66.485		U4135-9292	86.25		U0080-488651	112.98		C_2_5-1436578	83.095		C6-6843100	55.435		C17-2225505	128.925
C10-3187365	79.705		C16-1301516	63.105					C19-227914	85.515		C37-328255	98.33		C4-5980518	67.545		C_2_1-775847	59.73		C_2_4-1164463	66.485		U4377-10035	86.25		U0080-489217	112.98		C_2_5-1442697	83.095		C6-6852079	55.435		C17-2143474	130.18
C10-3188162	79.705		C16-1302975	63.105					C19-230751	85.515		C37-330413	98.33		C4-5983333	67.545		C_2_1-776879	59.73		C_2_4-1184087	66.485		U4377-19656	86.25		U0080-495582	112.98		C_2_5-1449317	83.095		C6-6854368	55.435		C17-2174317	130.18
C10-3188850	79.705		C16-1307167	63.105					C19-232930	85.515		C37-333291	98.33		C4-5984192	67.545		C_2_1-780193	59.73		C_2_4-1262884	66.485		U4630-5020	86.25		U0080-496204	112.98		C_2_5-1450420	83.095		C6-6854480	55.435		U5084-18299	130.595
C10-3195267	79.705		C16-1308121	63.105					C19-236212	85.515		C37-334867	98.33		C4-5984552	67.545		C_2_1-786232	59.73		C_2_4-1267366	66.485		U5104-19561	86.25		U0080-496926	112.98		C_2_5-1463456	83.095		C6-6857274	55.435		U5084-33510	130.595
C10-3196443	79.705		C16-1309344	63.105					C19-245074	85.515		C37-376087	98.33		C4-5984783	67.545		C_2_1-786564	59.73		C_2_4-1311970	66.485		U5281-17143	86.25		U0080-497510	112.98		C_2_5-1466125	83.095		C6-6857830	55.435		U5084-98828	130.595
C10-3198044	79.705		U0041-140468	63.105					C19-249460	85.515		C37-376370	98.33		C4-5988753	67.545		C_2_1-788596	59.73		C_2_4-1312621	66.485		C29-7689740	87.08		U0080-498368	112.98		C_2_5-1470415	83.095		C6-6858764	55.435		U5084-115764	130.595
C10-3198645	79.705		U0041-142254	63.105					C19-250278	85.515		C37-378541	98.33		C4-5990338	67.545		C11-6307188	59.73		C_2_4-1327807	66.485		C29-7700785	87.08		U0080-501489	112.98		C_2_5-1471183	83.095		C6-6860125	55.435		U5084-163247	130.595
C10-3199671	79.705		U0041-144362	63.105					C19-252874	85.515		C37-379317	98.33		C4-5991758	67.545		C11-6312038	59.73		C_2_4-1435708	66.485		C29-7859121	87.08		U0080-503536	112.98		C_2_5-1480127	83.095		C6-6861531	55.435		U5084-169823	130.595
C10-3202644	79.705		U0041-147371	63.105					C19-253586	85.515		C37-386249	98.33		C4-5992213	67.545		C11-6315342	59.73		C_2_4-1437236	66.485		U0158-77532	87.08		U0080-506951	112.98		C_2_5-1481675	83.095		C6-6868288	55.435		U5084-170557	130.595
C10-3203660	79.705		U0041-147969	63.105					C19-256016	85.515		C37-387546	98.33		C4-5996545	67.545		C11-6321508	59.73		C_2_4-1439882	66.485		U0158-89304	87.08		U0080-508896	112.98		C_2_5-1493364	83.095		C6-6868700	55.435		U5084-171674	130.595
C10-3205489	79.705		U0041-148207	63.105					C19-259068	85.515		C37-389597	98.33		C4-5997068	67.545		C11-6323538	59.73		C_2_4-1440347	66.485		U0158-103146	87.08		U0080-509238	112.98		C_2_5-1497108	83.095		C6-6868973	55.435		U5084-172311	130.595
C10-3206722	79.705		U0041-148790	63.105					C19-261325	85.515		C37-390057	98.33		C4-5999163	67.545		C11-6326430	59.73		C_2_4-1442210	66.485		U0158-132123	87.08		U0080-510782	112.98		C_2_5-1504137	83.095		C6-6870850	55.435		U5084-173013	130.595
C10-3207105	79.705		U0041-149216	63.105					C19-262602	85.515		C37-391783	98.33		C4-6001636	67.545		C11-6329984	59.73		C_2_4-1442483	66.485		U0158-134338	87.08		U0080-511620	112.98		C_2_5-1505239	83.095		C6-6871027	55.435		U5084-174789	130.595
C10-3207525	79.705		U0486-11592	63.105					C19-264188	85.515		C37-392122	98.33		C4-6006371	67.545		C11-6331752	59.73		C_2_4-672415	66.9		U0158-174082	87.08		U0080-516254	112.98		C_2_5-1505609	83.095		C6-6872449	55.435		U5084-175418	130.595
C10-3208429	79.705		U0486-11752	63.105					C19-265016	85.515		C37-396268	98.33		C4-5629816	67.96		C11-6338850	59.73		C_2_4-672635	66.9		U0158-187142	87.08		U0080-527824	112.98		C_2_5-1507432	83.095		C6-6872961	55.435		U5084-175810	130.595
C10-3210012	79.705		U0486-12104	63.105					C19-272651	85.515		C37-400482	98.33		C4-5633595	67.96		C11-6341822	59.73		C_2_4-672947	66.9		U0158-221669	87.08		U0080-528276	112.98		C_2_5-1515041	83.095		C6-6873217	55.435		U5084-176126	130.595
C10-3210731	79.705		U0486-12506	63.105					C19-274632	85.515		C37-402813	98.33		C4-5684880	67.96		C11-6356698	59.73		C_2_4-745263	66.9		U3383-81763	87.08		U0080-529655	112.98		C_2_5-1520812	83.095		C6-6873484	55.435		U5084-178525	130.595
C10-3211231	79.705		U0486-13093	63.105					C19-275426	85.515		C37-407693	98.33		C4-5685472	67.96		C11-6365003	59.73		C_2_4-745938	66.9		C29-7565547	87.91		U0080-532760	112.98		C_2_5-1521536	83.095		C6-6875251	55.435		U5084-178991	130.595
C10-3212210	79.705		U0486-13663	63.105					C19-283421	85.515		C37-411813	98.33		C4-5686866	67.96		C11-6365683	59.73		C_2_4-746560	66.9		C29-7566090	87.91		U0080-552948	112.98		C_2_5-1522078	83.095		C6-6875621	55.435		U5084-183694	130.595
C10-3213423	79.705		U0486-14756	63.105					C19-287018	85.515		C37-413054	98.33		C4-5700764	67.96		C11-6366701	59.73		C_2_4-748104	66.9		C29-7607863	87.91		U0080-555302	112.98		C_2_5-1525904	83.095		C6-6877518	55.435		U5084-187573	130.595
C10-3214925	79.705		U0486-16016	63.105					C19-290442	85.515		C37-413860	98.33		C4-5779602	67.96		C11-6368380	59.73		C_2_4-673271	67.32		C29-7608954	87.91		U0080-555720	112.98		C_2_5-1529271	83.095		C6-6880347	55.435		U5084-188560	130.595
C10-3226139	79.705		U0486-16906	63.105					C19-290742	85.515		C37-414520	98.33		C4-5779814	67.96		C11-6368974	59.73		C_2_4-674264	67.32		C29-7610441	87.91		U0080-558143	112.98		C_2_5-1531227	83.095		C6-6882818	55.435		U5084-188984	130.595
C10-3228507	79.705		U0486-19195	63.105					C19-291958	85.515		C37-415169	98.33		C4-5782860	67.96		C11-6372031	59.73		C_2_4-678258	67.32		C29-7612463	87.91		U0080-558556	112.98		C_2_5-1538171	83.095		C6-6883864	55.435		U5084-189622	130.595
C10-3228791	79.705		U0486-21841	63.105					C19-292581	85.515		C37-416316	98.33		C4-5788185	67.96		C11-6351298	60.145		C_2_4-679077	67.32		C29-7619864	87.91		U0080-559163	112.98		C_2_5-1573329	83.095		C6-6886120	55.435		U5084-189991	130.595
C10-3229130	79.705		U0486-22507	63.105					C19-294892	85.515		C37-416632	98.33		C4-5788497	67.96		C_2_1-836241	60.56		C_2_4-680231	67.32		C29-7622278	87.91		U0080-560508	112.98		C_2_5-1574331	83.095		C6-6888261	55.435		U5084-190095	130.595
C10-3232807	79.705		U0486-24186	63.105					C19-295508	85.515		C37-421710	98.33		C4-5788786	67.96		C_2_1-1011826	60.98		C_2_4-680426	67.32		C29-7636317	87.91		U0080-573251	112.98		C_2_5-1574898	83.095		C6-6890055	55.435		U5084-190827	130.595
C10-3241661	79.705		U0486-26336	63.105					C19-297513	85.515		C37-423352	98.33		C4-5789729	67.96		C_2_1-1059741	61.815		C_2_4-681389	67.32		C29-7637181	87.91		U0080-574454	112.98		C_2_5-1579041	83.095		C6-6893415	55.435		U5084-190941	130.595
C10-3242893	79.705		U0486-30034	63.105					C19-298703	85.515		C37-423563	98.33		C4-5835336	67.96		C_2_1-1077166	61.815		C_2_4-682361	67.32		C29-7639473	87.91		U0080-575540	112.98		C_2_5-1580551	83.095		C6-6903037	55.435		U5084-191900	130.595
C10-3243742	79.705		U0486-33910	63.105					C19-299470	85.515		C37-424791	98.33		C4-5845261	67.96		C_2_1-1100127	61.815		C_2_4-682931	67.32		C29-7644231	87.91		U0080-576276	112.98		C_2_5-1580803	83.095		C6-6903989	55.435		U5084-192152	130.595
C10-3246659	79.705		U0486-36063	63.105					C19-300398	85.515		C37-434148	98.33		C4-5846128	67.96		C_2_1-1016500	62.23		C_2_4-683224	67.32		C29-7645023	87.91		U0080-577282	112.98		C_2_5-1585232	83.095		C6-6908186	55.435		U5084-192323	130.595
C10-3252599	79.705		U0486-37349	63.105					C19-302819	85.515		C37-436006	98.33		C4-5846766	67.96		C_2_1-1053588	62.23		C_2_4-684303	67.32		C29-7645154	87.91		U0080-578599	112.98		C_2_5-1588900	83.095		C6-6908419	55.435		U5084-196479	130.595
C10-3253143	79.705		U0486-38441	63.105					C19-303368	85.515		C37-437600	98.33		C4-5847196	67.96		C_2_1-1054734	62.23		C_2_4-690777	67.32		C29-7656807	87.91		U0080-579536	112.98		C_2_5-1611903	83.095		C6-6913015	55.435		U5084-197122	130.595
C10-3261787	79.705		U0486-38927	63.105					C19-304323	85.515		C37-437719	98.33		C4-5847627	67.96		C_2_1-1304312	63.065		C_2_4-691306	67.32		U0158-4082	87.91		U0080-580032	112.98		C_2_5-1613230	83.095		C6-6916870	55.435		U5084-197243	130.595
C10-3265522	79.705		U0486-58984	63.105					C19-305767	85.515		C37-438857	98.33		C4-5847870	67.96		C_2_1-1369966	63.065		C_2_4-691559	67.32		U0158-8330	87.91		U0080-580844	112.98		C_2_5-1615485	83.095		C6-6918439	55.85		U5084-198285	130.595
C10-3267128	79.705		U0486-59179	63.105					C19-309060	85.515		C37-439701	98.33		C4-5848070	67.96		C_2_1-1384992	63.065		C_2_4-693829	67.32		U0158-48175	87.91		U0080-583555	112.98		C_2_5-1617240	83.095		C6-6927153	55.85		U5084-198711	130.595
C10-3270971	79.705		U0486-60309	63.105					C19-310137	85.515		C37-441405	98.33		C4-5861319	67.96		C_2_1-1414468	63.065		C_2_4-694762	67.32		U0158-56309	87.91		U0080-584614	112.98		C_2_5-1618294	83.095		C6-6928260	55.85		U5084-202633	130.595
C10-3272634	79.705		U0486-60511	63.105					C19-310839	85.515		C37-465593	98.33		C4-5861761	67.96		C_2_1-1250509	63.485		C_2_4-698523	67.32		U0328-74933	87.91		U0080-592559	112.98		C_2_5-1618970	83.095		C6-6946495	55.85		U5084-209426	130.595
C10-3274231	79.705		U0486-63628	63.105					C19-311919	85.515		C37-491603	98.33		C4-5861892	67.96		C_2_1-1302641	63.485		C_2_4-699549	67.32		U5104-20326	87.91		C12-2088077	113.4		C_2_5-1629212	83.51		C6-6949301	55.85		U5084-214190	130.595
C10-3275226	79.705		U0486-64223	63.105					C19-312709	85.515		C37-527568	98.33		C4-5934799	67.96		C_2_1-1417964	63.485		C_2_4-699963	67.32		C29-6988086	88.75		C12-2088549	113.4		C_2_5-1637035	83.51		C6-6959166	55.85		U5084-216756	130.595
C10-3277926	79.705		U0486-64378	63.105					C19-313344	85.515		C37-654470	98.33		C4-5959778	67.96		C_2_1-1508746	63.485		C_2_4-700204	67.32		C29-7021081	88.75		C12-2088752	113.4		C_2_5-1638234	83.51		C6-6960051	55.85		U5084-217663	130.595
C10-3278460	79.705		U0486-66931	63.105					C19-314705	85.515		C37-654990	98.33		C4-5994256	67.96		C_2_1-1518038	63.9		C_2_4-700742	67.32		C29-7059763	88.75		C12-2090963	113.4		C_2_5-1655719	83.51		C6-6960359	55.85		U5084-217981	130.595
C10-3278779	79.705		U0486-70405	63.105					C19-316752	85.515		C37-655678	98.33		C4-5994731	67.96		C_2_1-1520675	63.9		C_2_4-702707	67.32		C29-7068275	88.75		C12-2085420	113.815		C_2_5-1664681	83.93		C6-6963462	55.85		U5084-193017	131.01
C10-3279885	79.705		U0486-72018	63.105					C19-318175	85.515		C37-2015	98.745		C4-6007998	67.96		C_2_1-1548699	63.9		C_2_4-703234	67.32		C29-7243569	88.75		C12-2086606	113.815		C_2_5-1667338	83.93		C6-6964004	55.85		U5084-195078	131.01
C10-3281289	79.705		U0486-73531	63.105					C19-321283	85.515		C37-10277	98.745		C4-6286791	67.96		C_2_1-1642121	64.315		C_2_4-709255	67.32		C29-7274627	88.75		C12-1957703	115.07		C_2_5-1668551	83.93		C6-6964145	55.85		U5084-195189	131.01
C10-3289653	79.705		U0486-73817	63.105					C19-322343	85.515		C37-48329	98.745		C4-6287805	67.96		C_2_1-1689301	64.73		C_2_4-710730	67.32		C29-7417108	88.75		C12-1940765	115.485		C_2_5-1674559	83.93		C6-6967072	55.85		C17-1928654	131.845
C10-3290487	79.705		U0486-74858	63.105					C19-323912	85.515		C37-53661	98.745		C4-6288948	67.96		C_2_1-1757714	65.565		C_2_4-715764	67.32		C29-7419757	88.75		C12-1907018	115.9		C_2_5-1678058	83.93		C6-6969116	55.85		C17-1941428	131.845
C10-3293363	79.705		U0486-76325	63.105					C19-324659	85.515		C37-87751	98.745		C4-6289192	67.96		C_2_1-1777454	65.985		C_2_4-717262	67.32		C29-7421213	88.75		C12-1913655	115.9		C_2_5-1679548	83.93		C6-6984272	55.85		C17-1892512	132.265
C10-3294591	79.705		U0486-82074	63.105					C19-327780	85.515		C37-96169	98.745		C4-6289390	67.96		C_2_1-1847746	65.985		C_2_4-717928	67.32		C29-7426913	88.75		C12-1863755	116.32		C_2_5-1679998	83.93		C6-6985352	55.85		C17-1813603	132.68
C10-3301008	79.705		U0486-84172	63.105					C19-329328	85.515		C37-190675	98.745		C4-6290102	67.96		C_2_1-1862639	66.4		C_2_4-719018	67.32		C29-7427042	88.75		C12-1832506	116.735		C_2_5-1680933	83.93		C6-6986182	55.85		C17-1815459	132.68
C10-3301303	79.705		U0486-91988	63.105					C19-330980	85.515		C37-380908	98.745		C4-6290436	67.96		C_2_1-1874481	66.4		C_2_4-721756	67.32		C29-7429159	88.75		C12-1848191	116.735		C_2_5-1688120	83.93		C6-6987167	55.85		C17-1832557	132.68
C10-3303992	79.705		U0486-93609	63.105					C19-342836	85.515		C37-383784	98.745		C4-6291672	67.96		C_2_1-1880908	66.815		C_2_4-724389	67.32		C29-7439254	88.75		C12-1765777	117.15		C_2_5-1692123	83.93		C6-6988381	55.85		C17-1842950	132.68
C10-3305825	79.705		U0486-101084	63.105					C19-344611	85.515		C37-832599	98.745		C4-6291808	67.96		C_2_1-1918996	66.815		C_2_4-730860	67.32		C29-7441606	88.75		C12-1796822	117.15		C_2_5-1705780	83.93		C6-6995192	55.85		C17-1845436	132.68
C10-3313906	79.705		U0486-102848	63.105					C19-348561	85.515		C37-838056	98.745		C4-6292297	67.96		C_2_1-1950288	67.23		C_2_4-733415	67.32		C29-7442106	88.75		C12-1668886	117.565		C_2_5-1706428	83.93		C6-6998419	55.85		C17-1854264	132.68
C10-3314894	79.705		U0486-103308	63.105					C19-348876	85.515		C37-934776	99.165		C4-6292643	67.96		C_2_1-2016302	67.23		C_2_4-734428	67.32		C29-7450810	88.75		C12-1545578	117.985		C_2_5-1711645	83.93		C6-7008151	55.85		C17-1854611	132.68
C10-3315384	79.705		U0486-105692	63.105					C19-349649	85.515		C37-994450	99.58		C4-6293503	67.96		C_2_1-2016856	67.23		C_2_4-739027	67.32		C29-7453771	88.75		C12-1553789	117.985		C_2_5-1712095	83.93		C6-7010599	55.85		C17-1855994	132.68
C10-3318380	79.705		U0486-110228	63.105					C19-350248	85.515		C37-1050079	99.58		C4-6299402	67.96		C_2_1-2008457	67.645		C_2_4-741972	67.32		C29-7458783	88.75		C12-1554666	117.985		C_2_5-1716235	83.93		C6-7012068	55.85		C17-1856836	132.68
C10-3320739	79.705		U0486-110799	63.105					C19-354243	85.515		C37-1122293	99.58		C4-6303033	67.96		C_2_1-2009152	67.645		C_2_4-744347	67.32		C29-7459691	88.75		C12-1556779	117.985		C_2_5-1725294	83.93		C6-7015745	55.85		C17-1861226	132.68
C10-3323091	79.705		U0486-111986	63.105					C19-355896	85.515		C37-1243826	99.58		C4-6304044	67.96		C_2_1-2009998	67.645		C_2_4-747372	67.32		C29-7460097	88.75		C12-1559013	117.985		C_2_5-1734293	83.93		C6-7016111	55.85		C17-1637854	133.51
C10-3328874	79.705		U0486-112915	63.105					C19-359900	85.515		C37-1290081	99.58		C4-6312081	67.96		C_2_1-2013362	67.645		C_2_4-747856	67.32		C29-7466264	88.75		C12-1560542	117.985		C_2_5-1736349	83.93		C6-7016761	55.85		C17-1686636	133.51
C10-3329478	79.705		U0486-116302	63.105					C19-360571	85.515		C37-1447046	100.41		C4-6312757	67.96		C_2_1-2019664	67.645		C_2_4-748781	67.32		C29-7466659	88.75		C12-1561577	117.985		C_2_5-1736504	83.93		C6-7017001	55.85		C17-1686810	133.51
C10-3330448	79.705		U0486-117725	63.105					C19-361192	85.515		C37-1490496	100.41		C4-6313166	67.96		C_2_1-2022896	67.645		C_2_4-749145	67.32		C29-7466845	88.75		C12-1562218	117.985		C_2_5-1737088	83.93		C6-7019624	55.85		C17-1718592	133.51
C10-3330981	79.705		U0486-118324	63.105					C19-361960	85.515		C37-1497867	100.41		C4-6313912	67.96		C_2_1-2023363	67.645		C_2_4-749246	67.32		C29-7466998	88.75		C12-1562331	117.985		C_2_5-1740651	83.93		C6-7020133	55.85		C17-1720207	133.51
C10-3331308	79.705		U0486-123214	63.105					C19-362550	85.515		C37-1500340	100.41		C4-6314047	67.96		C_2_1-2024873	67.645		C_2_4-750344	67.32		C29-7468839	88.75		C12-1563692	117.985		C_2_5-1761674	83.93		C6-7029487	55.85		C17-1726037	133.51
C10-3332646	79.705		U0486-123334	63.105					C19-363993	85.515		C37-1517412	100.41		C4-6314499	67.96		C_2_1-2025749	67.645		C_2_4-762214	67.32		C29-7469041	88.75		C12-1576810	117.985		C_2_5-1762942	83.93		C6-7086633	56.265		C17-1726998	133.51
C10-3338522	79.705		U0486-124518	63.105					C19-364371	85.515		C37-1520122	100.41		C4-6315302	67.96		C_2_1-2027204	67.645		C_2_4-762635	67.32		C29-7472698	88.75		C12-1579581	117.985		C_2_5-1771009	83.93		C6-7178374	56.68		C17-1728878	133.51
C10-3347137	79.705		U0486-129251	63.105					C19-364684	85.515		C37-1540678	100.41		C4-6315926	67.96		C_2_1-2027835	67.645		C_2_4-764879	67.32		C29-7473935	88.75		C12-1581406	117.985		C_2_5-1771952	83.93		C6-7226942	56.68		C17-1373709	134.345
C10-3349527	79.705		U0486-131399	63.105					C19-365109	85.515		C37-1550892	100.41		C4-6317107	67.96		C_2_1-2032466	67.645		C_2_4-765498	67.32		C29-7475738	88.75		C12-1585389	117.985		C_2_5-1774501	83.93		C6-7232595	56.68		C17-1385819	134.345
C10-3353903	79.705		U0486-139666	63.105					C19-365647	85.515		C37-1562699	100.41		C4-6334687	67.96		C_2_1-2033200	67.645		C_2_4-769871	67.32		C29-7478094	88.75		C12-1587619	117.985		C_2_5-1776592	83.93		C6-7236392	56.68		C17-1386447	134.345
C10-3359446	79.705		U0486-143505	63.105					C19-370022	85.515		C37-1589335	100.41		C4-6342148	67.96		C_2_1-2034327	67.645		C_2_4-781845	67.32		C29-7481871	88.75		C12-1591120	117.985		C_2_5-1776801	83.93		C6-7257829	56.68		C17-1386914	134.345
C10-3361880	79.705		U0486-148880	63.105					C19-371848	85.515		C37-1600960	100.83		C4-6343079	68.375		C_2_1-2034896	67.645		C_2_4-782085	67.32		C29-7482233	88.75		C12-1592269	117.985		C_2_5-1778349	83.93		C6-7307925	56.68		C17-1389329	134.345
C10-3362214	79.705		U0486-149397	63.105					C19-372420	85.515		C37-1623080	100.83		C4-6353096	68.375		C_2_1-2035139	67.645		C_2_4-782926	67.32		C29-7484616	88.75		C12-1593458	117.985		C_2_5-1787134	83.93		C6-7320133	56.68		C17-1390737	134.345
C10-3363872	79.705		U0486-150945	63.105					C19-375853	85.515		C37-1650511	100.83		C4-6355806	68.375		C_2_1-2035418	67.645		C_2_4-783177	67.32		C29-7492026	88.75		C12-1594830	117.985		C_2_5-1792139	83.93		C6-7321781	56.68		C17-1458775	134.345
C10-3371245	79.705		U0486-151876	63.105					C19-377906	85.515		C37-1813373	100.83		C4-6396169	68.375		C_2_1-2035610	67.645		C_2_4-783467	67.32		C29-7507026	88.75		C12-1595934	117.985		C_2_5-1792586	83.93		C6-7330571	56.68		C17-1461086	134.345
C10-3372299	79.705		U0486-153549	63.105					C19-378487	85.515		C37-2376366	101.25		C4-6396552	68.375		C_2_1-2040856	67.645		C_2_4-783863	67.32		C29-7556869	88.75		C12-1596928	117.985		C_2_5-1794072	83.93		C6-7335362	56.68		C17-1465870	134.345
C10-3372754	79.705		C16-1238088	63.525					C19-381446	85.515		C37-2466498	101.665		C4-6397213	68.375		C_2_1-2043976	67.645		C_2_4-787235	67.32		C29-7559759	88.75		C12-1597793	117.985		C_2_5-1794616	83.93		C6-7341764	56.68		C17-1473477	134.345
C10-3373262	79.705		C16-1275529	63.525					C19-382759	85.515		C37-2480941	101.665		C4-6409014	68.375		C_2_1-2048739	67.645		C_2_4-789673	67.32		U0038-256495	88.75		C12-1598066	117.985		C_2_5-1795939	83.93		C6-7343030	56.68		C17-1532082	134.345
C10-3375179	79.705		C16-1285127	63.525					C19-384410	85.515		C37-2458773	102.08		C4-6413046	68.375		C_2_1-2049350	67.645		C_2_4-791237	67.32		U0038-275653	88.75		C12-1599876	117.985		C_2_5-1797870	83.93		C6-7356963	56.68		C17-1534607	134.345
C10-3376332	79.705		C16-1285273	63.525					U0275-4074	85.515					C4-6428764	68.375		C_2_1-2050870	67.645		C_2_4-793594	67.32		U0038-284283	88.75		C12-1600637	117.985		C_2_5-1809947	83.93		C6-7360126	56.68		C17-1543809	134.345
C10-3380049	79.705		C16-1285446	63.525					U0379-11209	85.515					C4-6430037	68.375		C_2_1-2052480	67.645		C_2_4-795423	67.32		U0038-289730	88.75		C12-1602947	117.985		C_2_5-1783818	84.35		C6-7386414	56.68		C17-1552262	134.345
C10-3380408	79.705		C16-1285934	63.525					U0379-19557	85.515					C4-6434500	68.375		C_2_1-2053717	67.645		C_2_4-795714	67.32		U0038-427246	88.75		C12-1607545	117.985		C_2_5-2847360	92.795		C6-7388265	57.095		C17-1558709	134.345
C10-3380560	79.705		C16-1286147	63.525					U0407-144086	85.515					C4-6435005	68.375		C_2_1-2055125	67.645		C_2_4-798918	67.32		U0038-427364	88.75		C12-1608738	117.985		C_2_5-2865869	93.215		C6-7475916	57.93		C17-1575547	134.345
C10-3381947	79.705		C16-1286284	63.525					U0407-144235	85.515					C4-6435690	68.375		C_2_1-2055483	67.645		C_2_4-799214	67.32		U0038-428730	88.75		C12-1611375	117.985		C_2_5-2894040	93.63		C6-7570902	59.18		C17-1602266	134.345
C10-3397296	79.705		C16-1286484	63.525					U0407-155303	85.515					C4-6445800	68.375		C_2_1-2055711	67.645		C_2_4-799549	67.32		U0038-433687	88.75		C12-1618300	117.985		C_2_5-2985970	93.63		C6-7584945	59.18		C17-662902	134.765
C10-3398911	79.705		C16-1286624	63.525					U0407-158914	85.515					C4-6446928	68.375		C_2_1-2057006	67.645		C_2_4-800298	67.32		U0038-436348	88.75		C12-1618507	117.985		C_2_5-3756324	94.465		C6-7590318	60.85		C17-700102	134.765
C10-3399468	79.705		C16-1287706	63.525					U0407-161403	85.515					C4-6447914	68.375		C_2_1-2062497	67.645		C_2_4-800601	67.32		U2505-63388	88.75		C12-1619708	117.985		C_2_5-3764769	94.465		C6-7640150	61.265		C17-746317	134.765
C10-3399803	79.705		C16-1287902	63.525					U0407-166792	85.515					C4-6538830	68.375		C_2_1-2063086	67.645		C_2_4-800787	67.32		C29-7556613	89.58		C12-1620135	117.985		C_2_5-3883231	94.465		C6-7644126	61.265		C17-810918	134.765
C10-3400885	79.705		C16-1288122	63.525					U0407-187069	85.515					C4-6540096	68.375		C_2_1-2063598	67.645		C_2_4-802673	67.32		U0038-299373	89.58		C12-1625980	117.985		C_2_5-3897358	94.465		C6-7648136	61.68		C17-868174	134.765
C10-3402236	79.705		U0041-140273	63.525					U0407-187858	85.515					C4-6541319	68.375		C_2_1-2063928	67.645		C_2_4-803091	67.32		U0038-308296	89.58		C12-1626933	117.985		C_2_5-3980130	94.465		C6-7648605	62.515		C17-956049	134.765
C10-3402861	79.705		C22-11199420	63.94					U0407-189817	85.515					C4-6542372	68.375		C_2_1-2064843	67.645		C_2_4-803349	67.32		U0038-433237	89.58		C12-1627332	117.985		C_2_5-4013267	94.465		C6-7844672	62.935		C17-1032810	134.765
C10-3403211	79.705		C22-11207759	63.94					U0407-191130	85.515					C4-6543436	68.375		C_2_1-2067301	67.645		C_2_4-804041	67.32		U0038-433459	89.58		C12-1627476	117.985		U5108-25963	94.465		C6-7853267	63.35		C17-1060771	134.765
C10-3403695	79.705		C22-11212573	63.94					U0407-199722	85.515					C4-6555266	68.375		C_2_1-2069864	67.645		C_2_4-804197	67.32		U0543-7443	89.58		C12-1628165	117.985		U5108-32447	94.465		C6-7888439	63.765		C17-1065816	134.765
C10-3409812	79.705		U0041-36546	63.94					U0407-213038	85.515					C4-6555802	68.375		C_2_1-2077380	67.645		C_2_4-805764	67.32		U3381-34949	89.58		C12-1628368	117.985		U5108-35028	94.465		C6-7900203	63.765		C17-1225784	134.765
C10-3153687	80.12		U0041-77508	63.94					U0407-222779	85.515					C4-6557272	68.375		C_2_1-2093496	67.645		C_2_4-806093	67.32		U5335-26560	89.58		C12-1628557	117.985		U5108-57539	94.465		C6-7930747	64.185		C17-1240772	134.765
C10-3154154	80.12		U0041-96575	63.94					U0407-232823	85.515					C4-6347131	68.795		C_2_1-2167203	67.645		C_2_4-807056	67.32		U0328-68773	90.41		C12-1630572	117.985		U5108-90849	94.465		C6-8049640	64.185		C17-1267201	134.765
C10-3403964	80.12		U0041-102351	63.94					U0407-232940	85.515					C4-6356513	68.795		C_2_1-2095937	68.065		C_2_4-807338	67.32		U0725-12475	90.41		C12-1631451	117.985		U5108-91403	94.465		C6-8051852	64.185		C17-1289188	134.765
C10-3404681	80.12		U0041-134961	63.94					U0407-237588	85.515					C4-6356897	68.795		C_2_1-2100912	68.065		C_2_4-807632	67.32		U3672-63214	92.91		C12-1632428	117.985		U5108-99450	94.465		C6-8091002	64.185		C17-1297042	134.765
C10-3405980	80.12		U0041-139560	63.94					U0407-238423	85.515					C4-6360354	68.795		C_2_1-2101838	68.065		C_2_4-808720	67.32		C29-6483245	99.62		C12-1633375	117.985		U5108-127971	94.465		C6-8113490	64.605		C17-1298452	134.765
C10-3121581	80.535		C22-11010165	64.355					U0609-41236	85.515					C4-6362275	68.795		C_2_1-2103649	68.065		C_2_4-810587	67.32		C29-6487080	99.62		C12-1634833	117.985		U5108-133461	94.465		C6-8193889	65.02		C17-1354212	134.765
C10-3074579	81.365		C22-11086514	64.355					U0609-48114	85.515					C4-6362380	68.795		C_2_1-2106462	68.065		C_2_4-811668	67.32		C29-6474683	100.46		C12-1635294	117.985		U5108-194485	94.465		C6-8357619	66.685		C17-1355389	134.765
C10-3093911	81.365		C22-11119980	64.355					U0609-49810	85.515					C4-6363583	68.795		C_2_1-2107950	68.065		C_2_4-813545	67.32		C29-6480443	100.46		C12-1638494	117.985		U5108-318287	94.465		C6-8358006	66.685		C17-1539820	134.765
C10-3044324	82.2		C22-11156488	64.355					U1064-18399	85.515					C4-6367836	68.795		C_2_1-2124487	68.065		C_2_4-815087	67.32		C29-6499389	100.46		C12-1639263	117.985		U5108-347294	94.465		C6-8359232	66.685		C17-1540059	134.765
C10-2994082	82.62		C22-11157477	64.355					U1230-15338	85.515					C4-6369028	68.795		C_2_1-2135969	68.065		C_2_4-816184	67.32		C29-5394646	107.16		C12-1639615	117.985		U5108-354423	94.465		C6-8359628	66.685		U1061-11190	134.765
C10-3037374	82.62		C22-11171503	64.355					U1615-8488	85.515					C4-6380724	68.795		C_2_1-2144740	68.065		C_2_4-816617	67.32		C29-5353034	108		C12-1641984	117.985		U5108-361410	94.465		C6-8205850	67.105		U1061-48811	134.765
C10-2963070	83.035		C22-10987944	65.605					U1691-1404	85.515					C4-6382101	68.795		C_2_1-2198773	68.065		C_2_4-817167	67.32		C29-5375895	108		C12-1642794	117.985		U5108-362398	94.465		C6-8240661	67.105		C17-978895	135.18
C10-2965176	83.035		C22-10988351	65.605					U2640-35557	85.515					C4-6382936	68.795		C_2_1-2200721	68.065		C_2_4-818472	67.32		C29-5337528	108.83		C12-1645471	117.985		U5108-372980	94.465		C6-8285625	67.105		C17-1011486	135.18
C10-2979417	83.035		C22-10987240	66.025					U2858-48699	85.515					C4-6387940	68.795		C_2_1-2308794	68.065		C_2_4-818619	67.32		C29-5335477	109.66		C12-1647863	117.985		U5108-382045	94.465		C6-8286101	67.105		C17-1013774	135.18
C10-2987907	83.035		C22-10476191	66.44					U2973-9018	85.515					C4-6390834	68.795		C_2_1-2309112	68.065		C_2_4-819698	67.32		C29-5316330	110.5		C12-1651226	117.985		U5108-397468	94.465		C6-8288736	67.105		C_2_10-277093	136.01
C10-2914862	83.87		C22-10476519	66.44					U3920-7164	85.515					C4-6399327	68.795		C_2_1-2310237	68.065		C_2_4-820028	67.32		C29-5241954	111.33		C12-1652443	117.985		U5108-415082	94.465		C6-8290082	67.105		C17-365735	138.515
C10-2898698	84.705		C22-10478760	66.44					C19-390604	85.935					C4-6399428	68.795		C_2_1-2348083	68.065		C_2_4-821883	67.32		C29-5274877	111.33		C12-1654117	117.985		U5108-467347	94.465		C6-8291171	67.105
C10-2900145	84.705		C22-10482479	66.44					C19-393656	85.935					C4-6406558	68.795		C_2_1-2351239	68.065		C_2_4-823723	67.32		C29-5080995	112.16		C12-1654657	117.985		U5108-478453	94.465		C6-8292126	67.105
C10-2910958	84.705		C22-10482624	66.44					C19-394879	85.935					C4-6407749	68.795		C_2_1-2792585	68.065		C_2_4-829864	67.32		C29-5096147	112.16		C12-1654794	117.985		C_2_5-3015464	94.88		C6-8292715	67.105
C10-2868399	85.12		C22-10483067	66.44					C19-396888	85.935					C4-6409715	68.795		C_2_1-2805978	68.065		C_2_4-830658	67.32		C29-5099827	112.16		C12-1543034	118.405		U5108-202607	94.88		C6-8293348	67.105
C10-2890526	85.12		C22-10484260	66.44					C19-398930	85.935					C4-6414610	68.795		C_2_1-2806909	68.065		C_2_4-831596	67.32		C29-5109161	112.16		C12-1435544	118.82		U5108-231317	94.88		C6-8294327	67.105
C10-2891461	85.12		C22-10488384	66.44					C19-401487	85.935					C4-6416582	68.795		C_2_1-2845443	68.065		C_2_4-832229	67.32		C29-5125689	112.16		C12-1493727	118.82		U5108-308037	94.88		C6-8294503	67.105
C10-2893480	85.12		C22-10488802	66.44					C19-401902	85.935					C4-6421913	68.795		C_2_1-2845644	68.065		C_2_4-832753	67.32		C29-5133332	112.16		C12-1541975	118.82		U5108-490072	94.88		C6-8295266	67.105
C10-2894248	85.12		C22-10490140	66.44					C19-405373	85.935					C4-6428250	68.795		C_2_1-2110640	68.485		C_2_4-833421	67.32		C29-5134297	112.16		C12-1414557	119.235		U5108-427549	95.295		C6-8295862	67.105
C10-2804651	85.535		C22-10490666	66.44					C19-407152	85.935					C4-6430765	68.795		C_2_1-2126326	68.485		C_2_4-833920	67.32		C29-5159433	112.16		C12-1285576	120.07		U5108-85753	96.97		C6-8299667	67.105
C10-2853986	85.535		C22-10490835	66.44					C19-411062	85.935					C4-6432845	68.795		C_2_1-2127880	68.485		C_2_4-835185	67.32		C29-5163639	112.16		C12-1300227	120.07					C6-8300017	67.105
C10-2856270	85.535		C22-10492854	66.44					C19-415237	85.935					C4-6433220	68.795		C_2_1-2129721	68.485		C_2_4-837161	67.32		C29-5173033	112.16		C12-1262640	120.485					C6-8300604	67.105
C10-2802490	85.955		C22-10495924	66.44					C19-423285	85.935					C4-6436511	68.795		C_2_1-2131029	68.485		C_2_4-837658	67.32		C29-5186249	112.16		C12-1270205	120.485					C6-8350363	67.105
C10-2805930	85.955		C22-10497394	66.44					C19-426498	85.935					C4-6436866	68.795		C_2_1-2131962	68.485		C_2_4-674539	67.74		C29-5189905	112.16		C12-111393	122.99					C6-8351205	67.105
C10-2763086	86.37		C22-10502280	66.44					C19-428117	85.935					C4-6436985	68.795		C_2_1-2132757	68.485		C_2_4-676663	67.74		C29-5202168	112.16								C6-8351893	67.105
C10-2771726	86.37		C22-10505601	66.44					C19-429729	85.935					C4-6437198	68.795		C_2_1-2134196	68.485		C_2_4-684437	67.74		C29-4940843	113								C6-8352362	67.105
C10-2774410	86.37		C22-10509167	66.44					C19-431522	85.935					C4-6438487	68.795		C_2_1-2137304	68.485		C_2_4-686625	67.74		C29-4956033	113								C6-8352577	67.105
C10-2788601	86.37		C22-10510518	66.44					C19-432728	85.935					C4-6440226	68.795		C_2_1-2137672	68.485		C_2_4-686852	67.74		C29-4979923	113								C6-8353829	67.105
C10-2791434	86.37		C22-10512279	66.44					C19-433325	85.935					C4-6441458	68.795		C_2_1-2140879	68.485		C_2_4-688101	67.74		C29-5016612	113								C6-8354902	67.105
C10-2732750	86.785		C22-10513377	66.44					C19-434989	85.935					C4-6450211	68.795		C_2_1-2141041	68.485		C_2_4-688480	67.74		U0034-11684	113								C6-8357198	67.105
C10-2735805	86.785		C22-10514980	66.44					C19-444100	85.935					C4-6457636	68.795		C_2_1-2142150	68.485		C_2_4-688989	67.74		C29-4586795	113.83								C6-8360278	67.105
C10-2753058	86.785		C22-10529340	66.44					C19-445555	85.935					C4-6458285	68.795		C_2_1-2142499	68.485		C_2_4-690415	67.74		C29-4634877	113.83								C6-8361337	67.105
C10-2712569	87.62		C22-10529989	66.44					C19-446136	85.935					C4-6458467	68.795		C_2_1-2142852	68.485		C_2_4-698096	67.74		C29-4637456	113.83								C6-8361487	67.105
C10-2660554	88.035		C22-10531150	66.44					C19-449064	85.935					C4-6462132	68.795		C_2_1-2143328	68.485		C_2_4-735170	67.74		C29-4639147	113.83								C6-8361907	67.105
C10-2697308	88.035		C22-10531483	66.44					C19-463249	85.935					C4-6465746	68.795		C_2_1-2143639	68.485		C_2_4-737656	67.74		C29-4640465	113.83								C6-8373302	67.105
C10-2638362	88.87		C22-10531782	66.44					C19-465334	85.935					C4-6466425	68.795		C_2_1-2145702	68.485		C_2_4-737904	67.74		C29-4646782	113.83								C6-8374950	67.105
C10-2658260	88.87		C22-10532829	66.44					C19-486642	85.935					C4-6467502	68.795		C_2_1-2145991	68.485		C_2_4-770393	67.74		C29-4651467	113.83								C6-8377780	67.105
C10-2592277	89.285		C22-10534365	66.44					C19-488105	85.935					C4-6468637	68.795		C_2_1-2149542	68.485		C_2_4-771338	67.74		C29-4652488	113.83								C6-8379769	67.105
C10-2604933	89.285		C22-10535242	66.44					C19-489328	85.935					C4-6471131	68.795		C_2_1-2154683	68.485		C_2_4-781038	67.74		C29-4654971	113.83								C6-8380199	67.105
C10-2510756	89.7		C22-10535438	66.44					C19-489800	85.935					C4-6473734	68.795		C_2_1-2156424	68.485		C_2_4-511864	70.655		C29-4656542	113.83								C6-8382441	67.105
C10-2513722	89.7		C22-10537897	66.44					C19-490683	85.935					C4-6475598	68.795		C_2_1-2156721	68.485		C_2_4-432050	71.07		C29-4656883	113.83								C6-8388158	67.105
C10-2565305	89.7		C22-10538588	66.44					C19-491255	85.935					C4-6477007	68.795		C_2_1-2168108	68.485		C_2_4-487623	71.07		C29-4657585	113.83								C6-8389327	67.105
C10-2574951	89.7		C22-10539667	66.44					C19-493193	85.935					C4-6479439	68.795		C_2_1-2169236	68.485		C_2_4-370882	71.905		C29-4658687	113.83								C6-8389859	67.105
U3408-2298	90.12		C22-10540488	66.44					C19-495494	85.935					C4-6483449	68.795		C_2_1-2169512	68.485		C_2_4-339690	72.32		C29-4660041	113.83								C6-8392560	67.105
U5084-1044064	90.12		C22-10541012	66.44					C19-495626	85.935					C4-6519096	68.795		C_2_1-2170268	68.485		C_2_4-347918	72.32		C29-4661788	113.83								C6-8398377	67.105
U5084-1052916	90.12		C22-10542834	66.44					C19-497024	85.935					C4-6520737	68.795		C_2_1-2171338	68.485		C_2_4-87758	73.99		C29-4663206	113.83								C6-8399777	67.105
U5084-1055402	90.12		C22-10548243	66.44					C19-497630	85.935					C4-6521905	68.795		C_2_1-2171481	68.485		C_2_4-110848	73.99		C29-4663561	113.83								C6-8400575	67.105
U5084-979466	90.54		C22-10549213	66.44					C19-499882	85.935					C4-6522271	68.795		C_2_1-2172573	68.485		C_2_4-124032	73.99		C29-4664616	113.83								C6-8401852	67.105
U5084-992175	90.54		C22-10549403	66.44					C19-500216	85.935					C4-6525798	68.795		C_2_1-2177261	68.485		C_2_4-144738	73.99		C29-4665687	113.83								C6-8404579	67.105
U5084-1015322	90.54		C22-10551421	66.44					C19-502523	85.935					C4-6528466	68.795		C_2_1-2178311	68.485		C_2_4-145341	73.99		C29-4667476	113.83								C6-8406144	67.105
U5084-1067412	90.54		C22-10555118	66.44					C19-504007	85.935					C4-6528881	68.795		C_2_1-2178628	68.485		C_2_4-160818	74.41		C29-4675488	113.83								C6-8407260	67.105
U5084-1068233	90.54		C22-10556655	66.44					C19-504376	85.935					C4-6530163	68.795		C_2_1-2179685	68.485		C30-2767426	80.7		C29-4676756	113.83								C6-8407939	67.105
U5084-1091418	90.54		C22-10557329	66.44					C19-506365	85.935					C4-6531612	68.795		C_2_1-2181278	68.485		C30-2726695	81.12		C29-4683401	113.83								C6-8409652	67.105
U5084-978728	91.37		C22-10559649	66.44					C19-523077	85.935					C4-6536658	68.795		C_2_1-2183281	68.485		C30-2697589	81.535		C29-4687640	113.83								C6-8412299	67.105
U5084-979224	91.37		C22-10561642	66.44					C19-523485	85.935					C4-6537231	68.795		C_2_1-2184887	68.485		C30-2669505	81.955		C29-4688226	113.83								C6-8414238	67.105
U5084-951327	92.205		C22-10563487	66.44					C19-523688	85.935					C4-6545827	68.795		C_2_1-2191140	68.485		C30-2668112	82.785		C29-4688827	113.83								C6-8416205	67.105
U5084-957223	92.205		C22-10564656	66.44					C19-525144	85.935					C4-6548522	68.795		C_2_1-2197373	68.485		C30-2653484	83.205		C29-4689776	113.83								C6-8426080	67.105
U5084-962743	92.205		C22-10567247	66.44					C19-525368	85.935					C4-6549526	68.795		C_2_1-2201568	68.485		C30-2639209	83.62		C29-4692077	113.83								C6-8427061	67.105
U5084-705099	94.705		C22-10569474	66.44					C19-526042	85.935					C4-6550511	68.795		C_2_1-2201727	68.485		C30-2576824	84.035		C29-4697418	113.83								C6-8428562	67.105
U5084-624948	95.12		C22-10571391	66.44					C19-526341	85.935					C4-6551042	68.795		C_2_1-2207076	68.485		C30-2580876	84.035		C29-4697889	113.83								C6-8428855	67.105
U5084-556707	95.54		C22-10571851	66.44					C19-526989	85.935					C4-6556264	68.795		C_2_1-2207467	68.485		C30-2588924	84.035		C29-4698134	113.83								C6-8429053	67.105
U5084-558218	95.54		C22-10572140	66.44					C19-527563	85.935					C4-6560546	68.795		C_2_1-2209309	68.485		C30-2590531	84.035		C29-4699449	113.83								C6-8430652	67.105
U5084-581231	95.54		C22-10572648	66.44					C19-528603	85.935					C4-6596829	68.795		C_2_1-2211073	68.485		C30-2600862	84.035		C29-4700048	113.83								C6-8432080	67.105
C10-1639551	96.375		C22-10577878	66.44					C19-529066	85.935					C4-6417084	69.215		C_2_1-2215901	68.485		C30-2601330	84.035		C29-4706299	113.83								C6-8432983	67.105
C10-1649641	96.375		C22-10586374	66.44					C19-529426	85.935					C4-6418088	69.215		C_2_1-2217145	68.485		C30-2579760	84.45		C29-4707768	113.83								C6-8434033	67.105
U5084-411879	97.205		C22-10595745	66.44					C19-529702	85.935					C4-6559801	69.215		C_2_1-2222642	68.485		C30-2597649	84.45		C29-4708276	113.83								C6-8451241	67.105
U5084-449539	97.205		C22-10596989	66.44					C19-532082	85.935					C4-6450619	69.63		C_2_1-2225030	68.485		C30-2597755	84.45		C29-4711033	113.83								C6-8453459	67.52
U5084-534981	97.205		C22-10597101	66.44					C19-544110	85.935					C4-6829600	72.13		C_2_1-2226587	68.485		C30-2609879	84.45		C29-4861964	113.83								C6-8458807	67.52
U5084-393486	98.04		C22-10599048	66.44					C19-544245	85.935					C4-6834850	72.55		C_2_1-2227910	68.485		C30-2612749	84.45		U0034-8975	113.83								C6-8461277	67.52
U5084-341858	98.455		C22-10599160	66.44					C19-544867	85.935					C4-6841201	72.55		C_2_1-2231726	68.485		C30-2615441	84.45		U0034-9621	113.83								C6-8464766	67.52
U5084-329191	98.875		C22-10602016	66.44					C19-545798	85.935					C4-6853483	72.55		C_2_1-2237140	68.485		C30-2619661	84.45		U0034-11144	113.83								C6-8467248	67.52
U5084-329932	98.875		C22-10608125	66.44					C19-545925	85.935					C4-6863395	72.55		C_2_1-2239070	68.485		C30-2491178	84.87		U0034-12211	113.83								C6-8467558	67.52
C10-1534672	99.29		C22-10612231	66.44					C19-558366	85.935					C4-6899431	72.55		C_2_1-2240568	68.485		C30-2535814	84.87		U0034-34371	113.83								C6-8467827	67.52
C10-1583063	99.29		C22-10642887	66.44					C19-558578	85.935					C4-6928402	73.385		C_2_1-2245394	68.485		C30-2483939	85.285		U0034-36274	113.83								C6-8470356	67.52
C10-1600876	99.29		C22-10645427	66.44					C19-559410	85.935					C4-6934429	73.385		C_2_1-2247327	68.485		C30-2439424	85.7		U0034-37819	113.83								C6-8480481	67.52
C10-1629076	99.29		C22-10646978	66.44					C19-559711	85.935					C4-6995857	74.215		C_2_1-2250815	68.485		C30-2423923	86.115		U0034-40051	113.83								C6-8481576	67.52
U5084-312414	99.29		C22-10652606	66.44					C19-559930	85.935					C4-7022951	74.63		C_2_1-2251798	68.485		U0364-542148	87.785		U0034-42408	113.83								C6-8482324	67.52
U5084-312870	99.29		C22-10673974	66.44					C19-560809	85.935					C4-7053601	75.045		C_2_1-2254121	68.485		C30-2406973	88.2		U0034-43962	113.83								C6-8483466	67.52
U5084-316661	99.29		C22-10677147	66.44					C19-568999	85.935					C4-7132104	75.465		C_2_1-2254683	68.485		U0068-328	88.2		U0034-46508	113.83								C6-8484268	67.52
C10-1423788	99.705		C22-10690662	66.44					C19-569248	85.935					C4-7174858	75.88		C_2_1-2268926	68.485		U0068-524	88.2		U0034-46758	113.83								C6-8484944	67.52
C10-1430002	99.705		C22-10700183	66.44					C19-570430	85.935					C4-7183110	75.88		C_2_1-2269864	68.485		U0068-2375	88.2		U0034-47716	113.83								C6-8485171	67.52
C10-1455801	99.705		C22-10703006	66.44					C19-570745	85.935					C4-7195182	75.88		C_2_1-2271144	68.485		U0068-2560	88.2		U0034-48099	113.83								C6-8485781	67.52
U5084-288890	99.705		C22-10706189	66.44					C19-571097	85.935					C4-7219369	75.88		C_2_1-2271767	68.485		U0068-11097	88.2		U0034-48583	113.83								C6-8486468	67.52
U5084-293936	99.705		C22-10712549	66.44					C19-571378	85.935					C4-7222595	76.3		C_2_1-2279029	68.485		U0068-13663	88.2		U0034-70810	113.83								C6-8488284	67.52
U5084-330392	99.705		C22-10714304	66.44					C19-574054	85.935					C4-7223340	76.3		C_2_1-2282213	68.485		U0068-18619	88.2		C29-4544668	114.66								C6-8490643	67.52
C10-1251775	100.96		C22-10717054	66.44					C19-574823	85.935					C4-7261793	77.13		C_2_1-2285048	68.485		U0068-19468	88.2		C29-4492141	115.5								C6-8490959	67.52
C10-1266391	100.96		C22-10717778	66.44					C19-581744	85.935					C4-7268990	77.13		C_2_1-2289206	68.485		U0068-20202	88.2		C29-4375142	116.33								C6-8493241	67.52
C10-1222225	101.375		C22-10731002	66.44					C19-583848	85.935					C4-7271275	77.13		C_2_1-2290746	68.485		U0068-20787	88.2		C29-4375944	116.33								C6-8494354	67.52
C10-1243215	101.375		C22-10735664	66.44					C19-584418	85.935					C4-7275040	77.13		C_2_1-2291057	68.485		U0068-21229	88.2		C29-4376635	116.33								C6-8495483	67.52
C10-1165078	102.205		C22-10738253	66.44					C19-586820	85.935					C4-7275619	77.13		C_2_1-2292297	68.485		U0068-24600	88.2		C29-4377620	116.33								C6-8496548	67.52
C10-1166524	102.205		C22-10738654	66.44					C19-588100	85.935					C4-7275930	77.13		C_2_1-2292850	68.485		U0068-25554	88.2		C29-4378492	116.33								C6-8498859	67.52
C10-1179014	102.205		C22-10739261	66.44					C19-597229	85.935					C4-7277400	77.13		C_2_1-2293011	68.485		U0068-25747	88.2		C29-4383401	116.33								C6-8500620	67.52
C10-1183229	102.205		C22-10740177	66.44					C19-599677	85.935					C4-7279697	77.13		C_2_1-2293416	68.485		U0068-26389	88.2		C29-4384520	116.33								C6-8502126	67.52
C10-1143648	102.62		C22-10741541	66.44					C19-604035	85.935					C4-7281179	77.13		C_2_1-2293967	68.485		U0068-28913	88.2		C29-4433029	116.33								C6-8503452	67.52
C10-1152303	102.62		C22-10742126	66.44					C19-604334	85.935					C4-7282877	77.13		C_2_1-2294408	68.485		U0068-33428	88.2		C29-4270392	117.16								C6-8503983	67.52
C10-1091698	103.04		C22-10743933	66.44					C19-604796	85.935					C4-7283410	77.13		C_2_1-2294948	68.485		U0068-35158	88.2		C29-4280546	117.16								C6-8504281	67.52
C10-1142657	103.04		C22-10745901	66.44					C19-610030	85.935					C4-7285960	77.13		C_2_1-2295978	68.485		U0068-37189	88.2		C29-4366046	117.16								C6-8504749	67.52
C10-1014037	103.46		C22-10746715	66.44					C19-610806	85.935					C4-7286640	77.13		C_2_1-2297253	68.485		U0068-38199	88.2		C29-4374983	117.16								C6-8506241	67.52
C10-1033158	103.46		C22-10748853	66.44					C19-611449	85.935					C4-7288029	77.13		C_2_1-2297528	68.485		U0068-38814	88.2		C29-4265247	118								C6-8508719	67.52
C10-1053617	103.46		C22-10749285	66.44					C19-612315	85.935					C4-7289395	77.13		C_2_1-2300948	68.485		U0364-3646	88.2		C29-4257536	118.83								C6-8509962	67.52
C10-948718	103.875		C22-10753777	66.44					C19-616171	85.935					C4-7289663	77.13		C_2_1-2302337	68.485		U0364-5004	88.2		C3-1462519	137.1								C6-8510471	67.52
C10-979098	103.875		C22-10756591	66.44					C19-616745	85.935					C4-7291889	77.13		C_2_1-2306238	68.485		U0364-13365	88.2		C3-903858	137.93								C6-8511222	67.52
C10-989320	103.875		C22-10757747	66.44					C19-617478	85.935					C4-7293096	77.13		C_2_1-2307686	68.485		U0364-16709	88.2		C3-909787	137.93								C6-8514727	67.52
C10-907857	104.29		C22-10759858	66.44					C19-618061	85.935					C4-7293449	77.13		C_2_1-2308085	68.485		U0364-30515	88.2		C3-927792	137.93								C6-8518524	67.52
C10-899559	104.705		C22-10760643	66.44					C19-619171	85.935					C4-7294488	77.13		C_2_1-2312082	68.485		U0364-36076	88.2		C3-955085	137.93								C6-8520414	67.52
C10-875678	105.125		C22-10761092	66.44					C19-619468	85.935					C4-7295528	77.13		C_2_1-2314307	68.485		U0364-37496	88.2		C3-1049018	137.93								C6-8521785	67.52
C10-887665	105.125		C22-10762916	66.44					C19-628361	85.935					C4-7295852	77.13		C_2_1-2316000	68.485		U0364-47916	88.2		C3-1052564	137.93								C6-8521996	67.52
C10-836680	105.54		C22-10763102	66.44					C19-629016	85.935					C4-7297925	77.13		C_2_1-2323125	68.485		U0364-58556	88.2		C3-1053051	137.93								C6-8547959	67.52
C10-837245	105.54		C22-10763389	66.44					C19-629666	85.935					C4-7299282	77.13		C_2_1-2325033	68.485		U0364-59865	88.2		C3-1053490	137.93								C6-8550821	67.52
C10-850905	105.54		C22-10764260	66.44					C19-631420	85.935					C4-7299831	77.13		C_2_1-2325528	68.485		U0364-67352	88.2		C3-1053923	137.93								C6-8551923	67.52
C10-498584	106.375		C22-10764605	66.44					C19-634335	85.935					C4-7300457	77.13		C_2_1-2326387	68.485		U0364-94907	88.2		C3-1055576	137.93								C6-8552673	67.52
C10-711302	106.375		C22-10764752	66.44					C19-635859	85.935					C4-7302259	77.13		C_2_1-2331053	68.485		U0364-110395	88.2		C3-1056978	137.93								C6-8554792	67.52
C10-640799	106.79		C22-10764877	66.44					C19-639695	85.935					C4-7302473	77.13		C_2_1-2331323	68.485		U0364-119783	88.2		C3-1059474	137.93								C6-8555936	67.52
C10-696032	106.79		C22-10765775	66.44					C19-640436	85.935					C4-7303250	77.13		C_2_1-2332075	68.485		U0364-120170	88.2		C3-1061344	137.93								C6-8556493	67.52
C10-86408	107.625		C22-10765899	66.44					C19-640747	85.935					C4-7304546	77.13		C_2_1-2333038	68.485		U0364-126356	88.2		C3-1061762	137.93								C6-8557309	67.52
C10-555933	107.625		C22-10770837	66.44					C19-641071	85.935					C4-7306053	77.13		C_2_1-2333490	68.485		U0364-129761	88.2		C3-1063630	137.93								C6-8558351	67.52
C10-556206	107.625		C22-10772397	66.44					C19-645343	85.935					C4-7313197	77.13		C_2_1-2333982	68.485		U0364-131564	88.2		C3-1069821	137.93								C6-8558518	67.52
C10-566511	107.625		C22-10774410	66.44					C19-645687	85.935					C4-7314282	77.13		C_2_1-2334581	68.485		U0364-134434	88.2		C3-1070770	137.93								C6-8558726	67.52
C10-575994	107.625		C22-10790008	66.44					C19-652135	85.935					C4-7316889	77.13		C_2_1-2335646	68.485		U0364-137207	88.2		C3-1071131	137.93								C6-8558870	67.52
U0084-7307	107.625		C22-10794791	66.44					C19-653110	85.935					C4-7317702	77.13		C_2_1-2337341	68.485		U0364-138289	88.2		C3-1072739	137.93								C6-8559531	67.52
U0091-15176	107.625		C22-10802278	66.44					C19-655457	85.935					C4-7325160	77.13		C_2_1-2339003	68.485		U0364-139115	88.2		C3-1077991	137.93								C6-8560161	67.52
U0091-17880	107.625		C22-10804078	66.44					C19-655672	85.935					C4-7331213	77.13		C_2_1-2340761	68.485		U0364-141078	88.2		C3-1079139	137.93								C6-8560498	67.52
U0091-25352	107.625		C22-10805544	66.44					C19-656052	85.935					C4-7332608	77.13		C_2_1-2345284	68.485		U0364-142347	88.2		C3-1079720	137.93								C6-8561042	67.52
U0165-5833	107.625		C22-10805710	66.44					C19-656667	85.935					C4-7334239	77.13		C_2_1-2347553	68.485		U0364-144732	88.2		C3-1079921	137.93								C6-8561745	67.52
U0241-2638	107.625		C22-10806362	66.44					C19-657735	85.935					C4-7336922	77.13		C_2_1-2349574	68.485		U0364-182845	88.2		C3-1081681	137.93								C6-8563980	67.52
U0310-930	107.625		C22-10806841	66.44					C19-658396	85.935					C4-7340186	77.13		C_2_1-2352131	68.485		U0364-183289	88.2		C3-1090988	137.93								C6-8564848	67.52
U0318-108127	107.625		C22-10819666	66.44					C19-665083	85.935					C4-7348166	77.13		C_2_1-2355196	68.485		U0364-184690	88.2		C3-1093644	137.93								C6-8567273	67.52
U0318-125239	107.625		C22-10820058	66.44					C19-665534	85.935					C4-7348479	77.13		C_2_1-2357180	68.485		U0364-186036	88.2		C3-1117734	137.93								C6-8570949	67.52
U0318-127885	107.625		C22-10821383	66.44					C19-665903	85.935					C4-7350041	77.13		C_2_1-2835872	68.485		U0364-213947	88.2		C3-1119317	137.93								C6-8574488	67.935
U0362-6680	107.625		C22-10822113	66.44					C19-666508	85.935					C4-7350649	77.13		C_2_1-3584403	68.485		U0364-218361	88.2		C3-1126277	137.93								C6-8578769	67.935
U0637-37989	107.625		C22-10822555	66.44					C19-666663	85.935					C4-7352773	77.13		C_2_1-2474165	68.9		U0364-223917	88.2		C3-1128710	137.93								C6-8580267	67.935
U0751-41229	107.625		C22-10824783	66.44					C19-667291	85.935					C4-7354815	77.13		C_2_1-2769974	68.9		U0364-224736	88.2		C3-1236035	137.93								C6-8580586	67.935
U0751-45321	107.625		C22-10825242	66.44					C19-668202	85.935					C4-7358389	77.13		C_2_1-2771277	68.9		U0364-227327	88.2		C3-1272070	137.93								C6-8581681	67.935
U2457-22719	107.625		C22-10825424	66.44					C19-668750	85.935					C4-7358737	77.13		C_2_1-2777039	68.9		U0364-236106	88.2		C3-1273190	137.93								C6-8583047	67.935
U2457-33711	107.625		C22-10826905	66.44					C19-669069	85.935					C4-7363491	77.13		C_2_1-2778436	68.9		U0364-242670	88.2		C3-1274076	137.93								C6-8583831	67.935
U3058-136910	107.625		C22-10836552	66.44					C19-672661	85.935					C4-7364315	77.13		C_2_1-2779201	68.9		U0364-245501	88.2		C3-1304398	137.93								C6-8587187	67.935
U3058-238780	107.625		C22-10838657	66.44					C19-673336	85.935					C4-7370079	77.13		C_2_1-2780723	68.9		U0364-251469	88.2		C3-1323698	137.93								C6-8600075	68.35
U3058-419671	107.625		C22-10838801	66.44					C19-684002	85.935					C4-7370468	77.13		C_2_1-2780839	68.9		U0364-257084	88.2		C3-1424549	137.93								C6-8603059	68.35
U3378-11149	107.625		C22-10840506	66.44					C19-684225	85.935					C4-7371462	77.13		C_2_1-2782236	68.9		U0364-261301	88.2		C3-1178367	138.77								C6-8603367	68.35
U3378-15370	107.625		C22-10841643	66.44					C19-685150	85.935					C4-7375849	77.13		C_2_1-2786798	68.9		U0364-272753	88.2		C3-1210532	138.77								C6-8604414	68.35
U3378-20628	107.625		C22-10843402	66.44					C19-685418	85.935					C4-7376930	77.13		C_2_1-2789116	68.9		U0364-276109	88.2		C3-1211935	138.77								C6-8605138	68.35
U3380-4046	107.625		C22-10846065	66.44					C19-685799	85.935					C4-7378247	77.13		C_2_1-2796715	68.9		U0364-276518	88.2		C3-1220165	138.77								C6-8606648	68.35
U3380-22572	107.625		C22-10846444	66.44					C19-686922	85.935					C4-7385809	77.13		C_2_1-2797006	68.9		U0364-276935	88.2		C3-1222118	138.77								C6-8608664	68.35
U3558-67884	107.625		C22-10847421	66.44					C19-687388	85.935					C4-7386468	77.13		C_2_1-2798258	68.9		U0364-279826	88.2		C3-1237309	138.77								C6-8699871	69.605
U3839-251807	107.625		C22-10851350	66.44					C19-688132	85.935					C4-7388540	77.13		C_2_1-2798669	68.9		U0364-288199	88.2		C3-1238061	138.77								C6-8710930	69.605
U3839-394647	107.625		C22-10851816	66.44					C19-688477	85.935					C4-7388805	77.13		C_2_1-2808566	68.9		U0364-296543	88.2		C3-1240336	138.77								C6-8712311	69.605
U0212-7467	108.04		C22-10853910	66.44					C19-688802	85.935					C4-7390709	77.13		C_2_1-2811906	68.9		U0364-297049	88.2		C3-1242897	138.77								C6-8730433	70.02
U0637-22513	108.04		C22-10854747	66.44					C19-689840	85.935					C4-7393161	77.13		C_2_1-2812255	68.9		U0364-302274	88.2		C3-1243962	138.77								C6-8732128	70.02
U2870-27456	108.04		C22-10855011	66.44					C19-690350	85.935					C4-7394641	77.13		C_2_1-2812915	68.9		U0364-316975	88.2		C3-1245800	138.77								C6-8747554	70.02
U3839-417628	108.46		C22-10856250	66.44					C19-696431	85.935					C4-7396008	77.13		C_2_1-2814272	68.9		U0364-327953	88.2		C3-1246853	138.77								C6-8748484	70.02
U0751-28395	108.875		C22-10858478	66.44					C19-697875	85.935					C4-7397677	77.13		C_2_1-2814714	68.9		U0364-328266	88.2		C3-1252003	138.77								C6-8752298	70.02
U2871-59099	109.29		C22-10859410	66.44					C19-704446	85.935					C4-7398304	77.13		C_2_1-2822298	68.9		U0364-331963	88.2		C3-1254696	138.77								C6-8756999	70.02
U3839-160857	110.96		C22-10859834	66.44					C19-704987	85.935					C4-7400112	77.13		C_2_1-2827144	68.9		U0364-333145	88.2		C3-1261922	138.77								C6-8757285	70.435
			C22-10860893	66.44					C19-706321	85.935					C4-7401469	77.13		C_2_1-2829367	68.9		U0364-334755	88.2		C3-1264270	138.77								C6-8757450	70.435
			C22-10863470	66.44					C19-706685	85.935					C4-7402941	77.13		C_2_1-2832532	68.9		U0364-337359	88.2		C3-1275172	138.77								C6-8758416	70.435
			C22-10864631	66.44					C19-707393	85.935					C4-7403493	77.13		C_2_1-2837022	68.9		U0364-338509	88.2		C3-1298831	138.77								C6-8760010	70.435
			C22-10866058	66.44					C19-707811	85.935					C4-7403607	77.13		C_2_1-2838802	68.9		U0364-342032	88.2		C3-1300664	138.77								C6-8761499	70.435
			C22-10867167	66.44					C19-737561	85.935					C4-7360028	77.545		C_2_1-2840430	68.9		U0364-342962	88.2		C3-1235324	139.6								C6-8761767	70.435
			C22-10867429	66.44					C19-740979	85.935					C4-7404165	77.545		C_2_1-2843515	68.9		U0364-343799	88.2		C3-1237006	139.6								C6-8763746	70.435
			C22-10868171	66.44					C19-742293	85.935					C4-7405332	77.545		C_2_1-2849479	68.9		U0364-354821	88.2		C3-2130820	144.62								C6-8765091	70.435
			C22-10870609	66.44					C19-743117	85.935					C4-7413306	77.545		C_2_1-2859294	68.9		U0364-360709	88.2		C3-2135166	145.45								C6-8767177	70.435
			C22-10872332	66.44					C19-743318	85.935					C4-7478866	77.545		C_2_1-2861715	68.9		U0364-363173	88.2		C3-2149753	145.45								C6-8768397	70.435
			C22-10874294	66.44					C19-745194	85.935					C4-7479542	77.545		C_2_1-2868755	68.9		U0364-364979	88.2		C3-2153288	145.45								C6-8769947	70.435
			C22-10875125	66.44					C19-745496	85.935					C4-7485326	77.545		C_2_1-2870096	68.9		U0364-365908	88.2		C3-2158242	145.45								C6-8770295	70.435
			C22-10876681	66.44					C19-748454	85.935					C4-7487551	77.545		C_2_1-2870510	68.9		U0364-366010	88.2		C3-2198954	145.45								C6-8770980	70.435
			C22-10880447	66.44					C19-749947	85.935					C4-7487745	77.545		C_2_1-2872938	68.9		U0364-367128	88.2		C3-2199694	145.45								C6-8771488	70.435
			C22-10887489	66.44					C19-751363	85.935					C4-7488433	77.545		C_2_1-2873137	68.9		U0364-368880	88.2		C3-2203278	146.29								C6-8771789	70.435
			C22-10890336	66.44					C19-752905	85.935					C4-7495463	77.545		C_2_1-2875690	68.9		U0364-385162	88.2		C3-2221287	146.29								C6-8772126	70.435
			C22-10892908	66.44					C19-753554	85.935					C4-7497984	77.545		C_2_1-2876340	68.9		U0364-386793	88.2		C3-2240972	146.29								C6-8772285	70.435
			C22-10894152	66.44					C19-755569	85.935					C4-7504915	77.545		C_2_1-2876996	68.9		U0364-416267	88.2		C3-2250558	146.29								C6-8772482	70.435
			C22-10895850	66.44					C19-756017	85.935					C4-7506395	77.545		C_2_1-2881185	68.9		U0364-416414	88.2		C3-2257297	147.12								C6-8773248	70.435
			C22-10896396	66.44					C19-756906	85.935					C4-7519451	77.545		C_2_1-2883330	68.9		U0364-418376	88.2		C3-2262849	147.95								C6-8774291	70.435
			C22-10897844	66.44					C19-757175	85.935					C4-7521752	77.545		C_2_1-2884719	68.9		U0364-418851	88.2		C3-2266282	147.95								C6-8775001	70.435
			C22-10902337	66.44					C19-757366	85.935					C4-7528785	77.545		C_2_1-2888829	68.9		U0364-419376	88.2		C3-2290628	148.79								C6-8777505	70.435
			C22-10906854	66.44					C19-758665	85.935					C4-7530410	77.545		C_2_1-3028209	68.9		U0364-419577	88.2		C3-2296370	148.79								C6-8778775	70.85
			C22-10907740	66.44					C19-760369	85.935					C4-7531298	77.545		C_2_1-3028886	68.9		U0364-421091	88.2		C3-2702007	152.12								C6-8781178	70.85
			C22-10910332	66.44					C19-761834	85.935					C4-7533995	77.545		C_2_1-3029522	68.9		U0364-421414	88.2		C3-2702830	152.12								C6-8783589	70.85
			C22-10917959	66.44					C19-761997	85.935					C4-7536443	77.545		C_2_1-3097753	68.9		U0364-468170	88.2		C3-2712840	152.12								C6-8785199	70.85
			C22-10920514	66.44					C19-762483	85.935					C4-7539935	77.545		C_2_1-3100683	68.9		U0364-469774	88.2		C3-2625116	152.96								C6-8788058	70.85
			C22-10920713	66.44					C19-762588	85.935					C4-7544649	77.545		C_2_1-3315178	68.9		U0364-470991	88.2		C3-2626219	152.96								C6-8790385	70.85
			C22-10921414	66.44					C19-763047	85.935					C4-7554176	77.545		C_2_1-3315922	68.9		U0364-477173	88.2		C3-2626985	152.96								C6-8791037	70.85
			C22-10922703	66.44					C19-763304	85.935					C4-7555104	77.545		C_2_1-2890031	69.315		U0364-477426	88.2		C3-2637669	152.96								C6-8792145	70.85
			C22-10923384	66.44					C19-764732	85.935					C4-7558466	77.545		C_2_1-2892622	69.315		U0364-485636	88.2		C3-2639062	152.96								C6-8792542	70.85
			C22-10924037	66.44					C19-769445	85.935					C4-7560268	77.545		C_2_1-2896417	69.315		U0364-486981	88.2		C3-2701742	152.96								C6-8794557	70.85
			C22-10924286	66.44					C19-769831	85.935					C4-7411825	77.965		C_2_1-2896963	69.315		U0364-503861	88.2		C3-2559002	153.79								C6-8794864	70.85
			C22-10925640	66.44					C19-771415	85.935					C4-7412940	77.965		C_2_1-2898231	69.315		U0364-505050	88.2		C3-2559335	153.79								C6-8795844	70.85
			C22-10926097	66.44					C19-772130	85.935					C4-7547737	77.965		C_2_1-2899036	69.315		U0364-516377	88.2		C3-2559773	153.79								C6-8835423	71.265
			C22-10927146	66.44					C19-772581	85.935					C4-7361372	78.38		C_2_1-2905139	69.315		U0364-525778	88.2		C3-2566210	153.79								C6-8854737	71.685
			C22-10928986	66.44					C19-772887	85.935					C4-7362099	78.38		C_2_1-2905328	69.315		U0364-528349	88.2		C3-2567198	153.79								C6-8857959	71.685
			C22-10934374	66.44					C19-774266	85.935					C4-7225533	78.795		C_2_1-2905495	69.315		U0364-540959	88.2		C3-2572489	153.79								C6-8928015	71.685
			C22-10938577	66.44					C19-775253	85.935					C4-7252501	78.795		C_2_1-2906308	69.315		U0364-551588	88.2		C3-2574653	153.79								C6-8936087	71.685
			C22-10940003	66.44					C19-777003	85.935					C4-7255294	79.215		C_2_1-2906668	69.315		U0364-561476	88.2		C3-2574755	153.79								C6-8943860	71.685
			C22-10940682	66.44					C19-779710	85.935					C4-7260037	79.63		C_2_1-2907033	69.315		U0364-564603	88.2		C3-2577080	153.79								C6-8947401	71.685
			C22-10940940	66.44					C19-785359	85.935					C4-7261459	80.045		C_2_1-2908383	69.315		U0364-568326	88.2		C3-2579533	153.79								C6-8948252	71.685
			C22-10941753	66.44					C19-789528	85.935					U0167-5349	84.225		C_2_1-2910814	69.315		U0364-576019	88.2		C3-2581885	153.79								C6-8954849	71.685
			C22-10941889	66.44					C19-793702	85.935					U0167-5959	84.225		C_2_1-2913225	69.315		U0364-580365	88.2		C3-2582541	153.79								C6-8956636	71.685
			C22-10942118	66.44					C19-799789	85.935					U0167-6865	84.225		C_2_1-2914025	69.315		U0364-593505	88.2		C3-2585582	153.79								C6-8956846	71.685
			C22-10942522	66.44					C19-800378	85.935					U0167-7033	84.225		C_2_1-2915905	69.315		U0364-610192	88.2		C3-2588606	153.79								C6-8970699	71.685
			C22-10943881	66.44					C19-800727	85.935					U0167-7406	84.225		C_2_1-2916953	69.315		U0364-625761	88.2		C3-2589090	153.79								C6-8972137	71.685
			C22-10944162	66.44					C19-800862	85.935					U0167-8677	84.225		C_2_1-2917554	69.315		U0364-628754	88.2		C3-2590714	153.79								C6-8976943	71.685
			C22-10944597	66.44					C19-801299	85.935					U0167-10465	84.225		C_2_1-2918601	69.315		U0364-629204	88.2		C3-2591380	153.79								C6-9030762	71.685
			C22-10944859	66.44					C19-801766	85.935					U0167-10591	84.225		C_2_1-2920933	69.315		U0364-634829	88.2		C3-2591852	153.79								C6-9060007	71.685
			C22-10948550	66.44					C19-802493	85.935					U0167-15009	84.225		C_2_1-2923069	69.315		U0364-635484	88.2		C3-2594634	153.79								C6-8977736	72.1
			C22-10949084	66.44					C19-802942	85.935					U0167-17206	84.225		C_2_1-2925005	69.315		U0364-635696	88.2		C3-2595121	153.79								C6-8992740	72.1
			C22-10952135	66.44					C19-803498	85.935					U0167-20878	84.225		C_2_1-2947878	69.315		U0364-636381	88.2		C3-2595996	153.79								C6-9017685	72.1
			C22-10952446	66.44					C19-804181	85.935					U0167-24049	84.225		C_2_1-2951040	69.315		U0364-636584	88.2		C3-2596700	153.79								C6-9020140	72.1
			C22-10953491	66.44					C19-806868	85.935					U0167-29381	84.225		C_2_1-2951763	69.315		U0364-637745	88.2		C3-2597115	153.79								C6-9028930	72.1
			C22-10954539	66.44					C19-807933	85.935					U0167-29908	84.225		C_2_1-2954538	69.315		U0364-638767	88.2		C3-2598235	153.79								C6-9065889	72.935
			C22-10965799	66.44					C19-808563	85.935					U0167-32152	84.225		C_2_1-2956191	69.315		U0364-639612	88.2		C3-2601029	153.79								C6-9067034	72.935
			C22-10970608	66.44					C19-809183	85.935					U0015-1834	85.235		C_2_1-2957879	69.315		U0364-644113	88.2		C3-2606757	153.79								C6-9069562	73.355
			C22-10974468	66.44					C19-809397	85.935					U0517-104714	85.475		C_2_1-2962574	69.315		U0364-645126	88.2		C3-2611010	153.79								C6-9072630	73.355
			C22-10974900	66.44					C19-811895	85.935					U0517-316167	85.475		C_2_1-2966057	69.315		U0364-645919	88.2		C3-2617228	153.79								C6-9096197	73.355
			C22-10979152	66.44					C19-812754	85.935					U0517-314035	86.725		C_2_1-2966696	69.315		C30-2402837	88.62		C3-2617825	153.79								C6-9109347	73.355
			C22-10980726	66.44					C19-821923	85.935					C36-54011	96.175		C_2_1-2968423	69.315		U0068-7075	88.62		C3-2619720	153.79								C6-9111735	73.355
			C22-10982435	66.44					C19-822024	85.935					C4-1573205	97.425		C_2_1-2970995	69.315		U0068-8918	88.62		C3-2620413	153.79								C6-9111995	73.355
			C22-10982584	66.44					C19-822688	85.935					C4-1576996	97.845		C_2_1-2971124	69.315		U0068-9154	88.62		C3-2623884	153.79								C6-9114953	73.355
			C22-10982822	66.44					C19-823837	85.935					C4-1602692	97.845		C_2_1-2972311	69.315		U0068-22216	88.62		C3-2627280	153.79								C6-9115336	73.355
			C22-10983750	66.44					C19-824310	85.935					C9-2244594	101.185		C_2_1-2972995	69.315		U0068-22469	88.62		C3-2627451	153.79								C6-9118372	73.77
			C22-10480033	66.855					C19-825946	85.935					C9-2306310	101.185		C_2_1-2976130	69.315		U0068-23803	88.62		C3-2629459	153.79								C6-9279942	73.77
			C22-10480255	66.855					C19-828689	85.935					C9-2370419	101.185		C_2_1-2976244	69.315		U0068-24224	88.62		C3-2640462	153.79								C6-9366265	75.435
			C22-10480552	66.855					C19-833092	85.935					C9-2508640	101.185		C_2_1-2976687	69.315		U0364-18437	88.62		C3-2640798	153.79								C6-9311439	75.85
			C22-10481667	66.855					C19-833374	85.935					C9-2509097	101.185		C_2_1-2976911	69.315		U0364-23031	88.62		C3-2641399	153.79								C6-9474865	75.85
			C22-10861377	66.855					C19-834103	85.935					C9-2263017	101.6		C_2_1-2977492	69.315		U0364-231660	88.62		C3-2642208	153.79								C6-9475197	75.85
			C22-10862242	66.855					C19-834368	85.935					C9-2318416	101.6		C_2_1-2978204	69.315		U0364-232457	88.62		C3-2642378	153.79								C6-9476019	75.85
			C22-10863365	66.855					C19-835323	85.935					C9-2320172	101.6		C_2_1-2978357	69.315		U0364-232820	88.62		C3-2643018	153.79								C6-9388495	76.27
			C9-175548	71.03					C19-835630	85.935					C9-2320871	101.6		C_2_1-2978573	69.315		U0364-233325	88.62		C3-2643672	153.79								C6-9395122	76.27
			C9-178104	71.45					C19-837038	85.935					C9-2346315	101.6		C_2_1-2978772	69.315		U0364-263013	88.62		C3-2644168	153.79								C6-9396600	76.27
			C9-242784	71.45					C19-838672	85.935					C9-2347445	101.6		C_2_1-2980671	69.315		U0364-263450	88.62		C3-2644914	153.79								C6-9400530	76.27
			C9-270675	71.865					C19-839046	85.935					C9-2386598	101.6		C_2_1-2988815	69.315		U0364-265191	88.62		C3-2652390	153.79								C6-9403423	76.27
			C9-277899	71.865					C19-846806	85.935					C9-2402398	101.6		C_2_1-2989291	69.315		U0364-265460	88.62		C3-2653439	153.79								C6-9403942	76.27
			C9-282865	71.865					C19-847962	85.935					C9-2408706	101.6		C_2_1-2990279	69.315		U0364-266980	88.62		C3-2654774	153.79								C6-9405617	76.27
			C9-285086	71.865					C19-849324	85.935					C9-2416164	101.6		C_2_1-2992364	69.315		U0364-268623	88.62		C3-2656205	153.79								C6-9416154	76.27
			C9-288054	71.865					C19-849844	85.935					C9-2423517	101.6		C_2_1-2992949	69.315		U0364-269692	88.62		C3-2656483	153.79								C6-9428702	76.27
			C9-288624	71.865					C19-850246	85.935					C9-2424984	101.6		C_2_1-2993651	69.315		U0364-272546	88.62		C3-2659583	153.79								C6-9438179	76.27
			C9-293361	71.865					C19-853219	85.935					C9-2476999	101.6		C_2_1-2994403	69.315		U0364-310587	88.62		C3-2659940	153.79								C6-9439079	76.27
			C9-293634	71.865					C19-854738	85.935					C9-2478572	101.6		C_2_1-2995681	69.315		U0364-326151	88.62		C3-2661382	153.79								C6-9441048	76.27
			C9-295654	71.865					C19-855995	85.935					C9-2479203	101.6		C_2_1-2995882	69.315		U0364-363355	88.62		C3-2661894	153.79								C6-9448605	76.27
			C9-296146	71.865					C19-857319	85.935					C9-2257949	102.015		C_2_1-2996628	69.315		U0364-363864	88.62		C3-2663222	153.79								C6-9450894	76.27
			C9-342839	71.865					C19-859112	85.935					C9-2279288	102.015		C_2_1-2996967	69.315		U0364-364213	88.62		C3-2663755	153.79								C6-9453020	76.27
			C9-343142	71.865					C19-861322	85.935					C9-2279807	102.015		C_2_1-2997142	69.315		U0364-364513	88.62		C3-2663989	153.79								C6-9454226	76.27
			C9-343368	71.865					C19-863103	85.935					C9-2280549	102.015		C_2_1-2997358	69.315		U0364-376294	88.62		C3-2668535	153.79								C6-9457503	76.27
			C9-343846	71.865					C19-865038	85.935					C9-2281959	102.015		C_2_1-2999224	69.315		U0364-380647	88.62		C3-2670101	153.79								C6-9462443	76.27
			C9-344483	71.865					C19-870183	85.935					C9-2283960	102.015		C_2_1-3001723	69.315		U0364-381027	88.62		C3-2670925	153.79								C6-9464227	76.27
			C9-345192	71.865					C19-875144	85.935					C9-2296823	102.015		C_2_1-3012254	69.315		U0364-382221	88.62		C3-2671414	153.79								C6-9465604	76.27
			C9-350725	71.865					C19-536890	86.35					C9-2305443	102.015		C_2_1-3017278	69.315		U0364-466886	88.62		C3-2675628	153.79								C6-9467446	76.27
			C9-352836	71.865					C19-537977	86.35					C9-2307292	102.015		C_2_1-3030536	69.315		U0364-558969	88.62		C3-2682425	153.79								C6-9469729	76.27
			C9-354632	71.865					C19-538688	86.35					C9-2316443	102.015		C_2_1-3031684	69.315		U0364-592406	88.62		C3-2683140	153.79								C6-9472274	76.27
			C9-359840	71.865					C19-538925	86.35					C9-2322102	102.015		C_2_1-3035858	69.315		U0364-609372	88.62		C3-2684076	153.79								C6-9473114	76.27
			C9-368983	71.865					C19-540635	86.35					C9-2330594	102.015		C_2_1-3037242	69.315		U0068-86953	89.04		C3-2685128	153.79								C6-9488565	76.69
			C9-396051	72.28					C19-541511	86.35					C9-2335834	102.015		C_2_1-3040216	69.315		U0068-95601	89.04		C3-2689457	153.79								C6-9531930	77.52
			C9-396579	72.7					C19-542223	86.35					C9-2339839	102.015		C_2_1-3047038	69.315		U0068-114645	89.04		C3-2692310	153.79								C6-9579264	77.52
			C9-400557	73.945					C19-542394	86.35					C9-2341473	102.015		C_2_1-3051813	69.315		U0068-114792	89.04		C3-2694732	153.79								C6-9608498	77.52
			C9-411485	73.945					C19-542672	86.35					C9-2342853	102.015		C_2_1-3064154	69.315		U0068-114942	89.04		C3-2695812	153.79								C6-9609878	77.52
			C9-412881	73.945					C19-543404	86.35					C9-2343148	102.015		C_2_1-3064856	69.315		U0068-121420	89.04		C3-2696320	153.79								C6-9611692	77.52
			C9-417106	73.945					C19-543802	86.35					C9-2349421	102.015		C_2_1-3065719	69.315		C30-2335736	90.71		C3-2697114	153.79								C6-9612751	77.935
			C9-418637	73.945					C19-561004	86.35					C9-2353061	102.015		C_2_1-3066255	69.315		C30-1752571	91.125		C3-2698628	153.79								C6-9618202	77.935
			C9-420689	73.945					C19-614110	86.35					C9-2353538	102.015		C_2_1-3075133	69.315		C30-2281038	91.125		C3-2639794	154.62								C6-9635793	77.935
			C9-425346	73.945					C19-615946	86.35					C9-2363890	102.015		C_2_1-3077431	69.315		C30-1726958	91.54		C3-2640162	154.62								C6-9683823	78.35
			C9-428940	73.945					C19-637206	86.35					C9-2366801	102.015		C_2_1-3084394	69.315		C30-1727147	91.54		C3-2558846	155.46								C6-9711997	78.35
			C9-429395	73.945					C19-638319	86.35					C9-2368803	102.015		C_2_1-3084786	69.315		C30-1727410	91.54		C3-3031329	156.29								C6-9727607	79.185
			C9-431276	73.945					C19-638819	86.35					C9-2375026	102.015		C_2_1-3085591	69.315		C30-1727555	91.54		C3-3031971	156.29								C6-9804990	80.02
			C9-436338	73.945					C19-638925	86.35					C9-2390006	102.015		C_2_1-3086811	69.315		C30-1729342	91.54		C3-2936896	157.12								C6-9805257	80.02
			C9-438073	73.945					C19-640642	86.35					C9-2396500	102.015		C_2_1-3087077	69.315		C30-1729500	91.54		C3-2937138	157.12								C6-9860392	80.435
			C9-438622	73.945					C19-642093	86.35					C9-2398161	102.015		C_2_1-3087681	69.315		C30-1731566	91.54		C3-2937500	157.12								C6-9921619	81.27
			C9-440122	73.945					C19-642598	86.35					C9-2400069	102.015		C_2_1-3096078	69.315		C30-1733001	91.54		C3-2937688	157.12								C6-9997333	81.27
			C9-448693	73.945					C19-674241	86.35					C9-2411648	102.015		C_2_1-3097564	69.315		C30-1737009	91.54		C3-2938045	157.12								C6-10122311	81.685
			C9-449203	73.945					C19-681556	86.35					C9-2419991	102.015		C_2_1-3104345	69.315		C30-1739366	91.54		C3-2938665	157.12								C6-10178768	81.685
			C9-451901	73.945					C19-682550	86.35					C9-2425858	102.015		C_2_1-3108600	69.315		C30-1747683	91.54		C3-2948096	157.12								C6-10194892	81.685
			C9-452183	73.945					C19-682668	86.35					C9-2435873	102.015		C_2_1-3109178	69.315		C30-1749216	91.54		C3-2950668	157.12								C6-10220518	81.685
			C9-452554	73.945					C19-765908	86.35					C9-2439446	102.015		C_2_1-3109305	69.315		C30-1751636	91.54		C3-2960190	157.12								C6-10221034	81.685
			C9-453257	73.945					C19-766131	86.35					C9-2451401	102.43		C_2_1-3205191	69.315		C30-1751843	91.54		C3-2962572	157.12								C6-10221311	81.685
			C9-453809	73.945					C19-766354	86.35					C9-2453806	102.43		C_2_1-3205574	69.315		C30-1752766	91.54		C3-2966521	157.12								C6-10223795	81.685
			C9-455176	73.945					C19-767669	86.35					C9-2455866	102.43		C_2_1-3207281	69.315		C30-1756923	91.54		C3-2968124	157.12								C6-10234174	81.685
			C9-456101	73.945					C19-768334	86.35					C9-2463301	102.43		C_2_1-3210152	69.315		C30-1760749	91.54		C3-2970767	157.12								C6-10235929	81.685
			C9-456737	73.945					C19-824955	86.35					C9-2466527	102.43		C_2_1-3215214	69.315		C30-1766301	91.54		C3-2972481	157.12								C6-10241393	81.685
			C9-458078	73.945					C19-510641	86.765					C9-2471212	102.43		C_2_1-3215867	69.315		C30-1768596	91.54		C3-2972796	157.12								C6-10242627	81.685
			C9-459093	73.945					C19-511602	86.765					C9-2472037	102.43		C_2_1-3215975	69.315		C30-1771238	91.54		C3-2973343	157.12								C6-10258701	81.685
			C9-460864	73.945					C19-512199	86.765					C9-2474236	102.43		C_2_1-3217268	69.315		C30-1772559	91.54		C3-2975403	157.12								C6-10259582	81.685
			C9-463994	73.945					C19-513604	86.765					C9-2474665	102.43		C_2_1-3218102	69.315		C30-1774588	91.54		C3-2976082	157.12								C6-10259891	81.685
			C9-464925	73.945					C19-515037	86.765					C9-2479737	102.43		C_2_1-3219136	69.315		C30-1775369	91.54		C3-2982455	157.12								C6-10260586	81.685
			C9-470947	73.945					C19-515571	86.765					C9-2479915	102.43		C_2_1-3229775	69.315		C30-1777723	91.54		C3-2985432	157.12								C6-10262222	81.685
			C9-474979	73.945					C19-515710	86.765					C9-2498318	102.43		C_2_1-3232931	69.315		C30-1778437	91.54		C3-2985890	157.12								C6-10264201	81.685
			C9-483324	73.945					C19-557027	86.765					C9-2505651	102.43		C_2_1-3237158	69.315		C30-1781944	91.54		C3-2987765	157.12								C6-10278064	81.685
			C9-486134	73.945					C19-557413	86.765					C9-2512978	102.43		C_2_1-3239097	69.315		U0068-115363	95.3		C3-2992108	157.12								C6-10279789	81.685
			C9-487157	73.945					C19-515849	87.185					C9-2273486	102.85		C_2_1-3242380	69.315		C30-2105764	96.13		C3-2995468	157.12								C6-10284477	81.685
			C9-489015	73.945					C19-516236	87.185					C9-2289641	102.85		C_2_1-3244206	69.315		C30-2106265	96.13		C3-2999208	157.12								C6-10287162	81.685
			C9-490620	73.945					C19-516630	87.185					C9-2353944	102.85		C_2_1-3246292	69.315		C30-2106444	96.13		C3-3001449	157.12								C6-10289031	81.685
			C9-496486	73.945					C19-517225	87.185					C9-2470519	102.85		C_2_1-3248524	69.315		C30-2107372	96.13		C3-3002799	157.12								C6-10290329	81.685
			C9-497905	73.945					C19-519942	87.185					C9-2471033	102.85		C_2_1-3249052	69.315		C30-1879374	96.545		C3-3010336	157.12								C6-10290926	81.685
			C9-501821	73.945					C19-618916	87.185					C9-2471384	102.85		C_2_1-3251790	69.315		C30-1891534	96.545		C3-3011704	157.12								C6-10293198	81.685
			C9-502073	73.945					C19-901697	87.185					C9-2483689	102.85		C_2_1-3255967	69.315		C30-1919582	96.545		C3-3013838	157.12								C6-10295748	81.685
			C9-503476	73.945					C19-904472	87.185					C9-2485053	102.85		C_2_1-3257615	69.315		C30-1973089	96.545		C3-3015905	157.12								C6-10295876	81.685
			C9-504346	73.945					C19-922408	87.185					C9-2498124	102.85		C_2_1-3260703	69.315		C30-2013774	96.545		C3-3018770	157.12								C6-10297826	81.685
			C9-509464	73.945					C19-968424	87.185					C9-2507211	103.27		C_2_1-3263408	69.315		C30-2021184	96.545		C3-3019328	157.12								C6-10298180	81.685
			C9-510636	73.945					C19-508290	87.6					C9-2511757	103.685		C_2_1-3270735	69.315		C30-2021305	96.545		C3-3023002	157.12								C6-10299466	81.685
			C9-514282	73.945					C19-508525	87.6					C9-2512271	103.685		C_2_1-3272457	69.315		C30-2035234	96.545		C3-3025285	157.12								U0752-24410	81.685
			C9-514668	73.945					C19-538579	87.6					C9-2512715	103.685		C_2_1-3276532	69.315		C30-2070261	96.545		C3-3028941	157.12								C6-10360558	82.105
			C9-514979	73.945					C19-612497	87.6					C9-2509490	104.1		C_2_1-3277764	69.315		C30-2072361	96.545		C3-3033578	157.12								C6-10362588	82.105
			C9-516265	73.945					C19-613993	87.6					C9-2511553	104.1		C_2_1-3287752	69.315		C30-2073719	96.545		C3-3033883	157.12								C6-10364373	82.105
			C9-516843	73.945					C19-740031	87.6					C43-26840	115.565		C_2_1-3289471	69.315		C30-2093013	96.545		C3-3037227	157.12								C6-10365876	82.105
			C9-523997	73.945					C19-976739	88.015					C4-10348910	115.985		C_2_1-3292482	69.315		C30-2182109	96.545		C3-3038730	157.12								C6-10366983	82.105
			C9-529106	73.945					C19-987124	88.015					C4-10375012	115.985		C_2_1-3294876	69.315		C30-2215924	96.545		C3-3065613	157.12								C6-10371751	82.105
			C9-529288	73.945					C19-993170	88.015					C4-10387449	115.985		C_2_1-3303177	69.315		C30-2230438	96.545		C3-3067509	157.12								C6-10372334	82.105
			C9-529918	73.945					C19-997748	88.015					C43-9242	115.985		C_2_1-3303912	69.315		C30-2234330	96.545		C3-3086320	157.12								C6-10372541	82.105
			C9-530611	73.945					C19-1001054	88.015					C43-23282	115.985		C_2_1-3304043	69.315		C30-2275809	96.545		C3-3087260	157.12								C6-10373029	82.105
			C9-533593	73.945					C19-1005306	88.015					C43-31550	115.985		C_2_1-3304421	69.315		C30-1981660	96.965		C3-3090565	157.12								C6-10374310	82.105
			C9-482393	74.365					C19-1053311	88.43					C4-11061830	118.485		C_2_1-3305117	69.315		C30-1982552	96.965		C3-3094908	157.12								C6-10374527	82.105
			C9-526832	74.365					C19-1055512	88.43					C4-11072095	118.485		C_2_1-3305369	69.315		C30-1987167	96.965		C3-3102094	157.12								C6-10376127	82.105
			C9-527312	74.365					C19-1058400	88.43					C4-11089786	118.485		C_2_1-3306438	69.315		C30-2015926	96.965		C3-3103217	157.12								C6-10380851	82.105
			C9-528800	74.365					C19-1088229	88.43					C4-11092493	118.485		C_2_1-3306742	69.315		C30-2017909	96.965		C3-3103968	157.12								C6-10382470	82.105
			C9-634576	74.365					C19-1119202	89.68					C4-11098932	118.485		C_2_1-3226042	69.73		C30-2022356	96.965		C3-3105236	157.96								C6-10386937	82.105
			C9-641221	74.365					C19-1124515	89.68					C4-11124836	118.905		C_2_1-3228307	69.73		C30-2023744	96.965		C3-3105557	157.96								C6-10389052	82.105
			C9-656620	74.365					C19-1125121	89.68					C4-11130978	118.905		C_2_1-3307102	69.73		C30-2026602	96.965		C3-3107096	157.96								C6-10389705	82.105
			C9-704094	74.78					C19-1139075	89.68					C4-11584403	119.32		C_2_1-3308714	69.73		C30-2032229	96.965		C3-3115079	157.96								C6-10390838	82.105
			C9-754382	74.78					C19-1143451	90.095					C4-11610256	119.735		C_2_1-3309221	69.73		C30-2032395	96.965		C3-3117153	157.96								C6-10406434	82.105
			C9-805044	74.78					C19-1144187	90.515					C4-11644638	119.735		C_2_1-3311582	69.73		C30-2032853	96.965		C3-3123178	157.96								C6-10407010	82.105
			C9-808119	75.2					C19-1145429	90.515					C4-11712887	119.735		C_2_1-3311856	69.73		C30-2034600	96.965		C3-3125450	157.96								C6-10408350	82.105
			C9-894024	76.45					C19-1150159	90.515					C4-11721838	119.735		C_2_1-3312822	69.73		C30-2039262	96.965		C3-3127731	157.96								C6-10408717	82.105
			C9-897236	76.45					C19-1175823	90.515					C4-11757463	119.735		C_2_1-3318034	69.73		C30-2053420	96.965		C3-3128826	157.96								C6-10411132	82.105
			C9-929436	76.45					C19-1193430	90.515					C4-11758870	119.735		C_2_1-3319036	69.73		C30-2055951	96.965		C3-3150472	157.96								C6-10411614	82.105
			C9-935260	76.45					C19-1197894	90.93					C4-11655608	120.15		C_2_1-3319907	69.73		C30-2056666	96.965		C3-3150937	157.96								C6-10412168	82.105
			C9-971729	76.865					C19-1310238	90.93					C4-11679853	120.15		C_2_1-3320526	69.73		C30-2057116	96.965		C3-3153213	157.96								C6-10412308	82.105
			C9-978132	77.285					C19-1311459	90.93					C4-11684269	120.15		C_2_1-3324117	69.73		C30-2058028	96.965		C3-3154775	157.96								C6-10413383	82.105
			C9-993473	77.285					C19-1332184	90.93					C4-11691954	120.15		C_2_1-3324343	69.73		C30-2059152	96.965		C3-3156740	157.96								C6-10414264	82.105
			C9-1140204	78.535					C19-1334052	90.93					C4-11753357	120.57		C_2_1-3324494	69.73		C30-2059370	96.965		C3-3159756	157.96								C6-10414874	82.105
			C9-1150208	78.955					C19-1344947	90.93					C4-11785462	120.985		C_2_1-3325843	69.73		C30-2061702	96.965		C3-3160359	157.96								C6-10416072	82.105
			C9-1260053	79.785					C19-1201304	91.35					C4-11960403	120.985		C_2_1-3326004	69.73		C30-2076523	96.965		C3-3161904	157.96								C6-10432851	82.105
			C9-1277589	80.2					C19-1219412	91.35					C4-11964000	120.985		C_2_1-3326789	69.73		C30-2082780	96.965		C3-3163084	157.96								C6-10433193	82.105
			C9-1281911	80.2					C19-1227868	91.35					C4-11976945	121.82		C_2_1-3327515	69.73		C30-2086287	96.965		C3-3169931	157.96								C6-10433887	82.105
[truncated: 1,403 more rows]

## Sheet: Table S4
Table S4. QTL mapping of seed coat color traits in sesame using GCIM, ICIM, IM and CIM method
[truncated: 41 more rows]

[truncated: 6 more sheets: Table S5, Table S6, Table S7, Table S8, Table S9, Table S10]
